# Supplementary material for: Characterization of extended-spectrum cephalosporins and fluoroquinolone resistance of a Salmonella enterica serovar Thompson isolate from ready-to-eat pork product in China
Source: Front Microbiol. 2022 Sep 15;13:964009. doi: 10.3389/fmicb.2022.964009 (PMC9521377; doi:10.3389/fmicb.2022.964009)
Supplement: Supplementary file 1 [file Table_1.xlsx]

## Sheet: Sheet1
Index	Barcode	ST	Collection Year	Country	Source Niche
1	SAL_AA7104AA	ST39509	2013	United States	Human
2	SAL_AA7110AA	ST39504	2014	United States	Human
3	SAL_BA0897AA	ST10103	2012	United States	Food
4	SAL_BA1058AA	ST36720	2012	United States	Poultry
5	SAL_BA1243AA	ST36565	2012	United States	Food
6	SAL_BA1245AA	ST36563	2013	United States	Food
7	SAL_BA1251AA	ST36558	2013	United States	Food
8	SAL_BA1362AA	ST36471	2004	Vietnam	Aquatic Animal
9	SAL_BA1637AA	ST36257	2012	United States	Food
10	SAL_BA1725AA	ST36177	2009	Vietnam	Aquatic Animal
11	SAL_BA2023AA	ST35934	2006	China	Aquatic Animal
12	SAL_BA2148AA	ST12383	2012	United States	Environment
13	SAL_BA2678AA	ST35405	2009	Singapore	Aquatic Animal
14	SAL_BA2823AA	ST35284	2012	United States	Food
15	SAL_BA2882AA	ST35237	2012	United States	Food
16	SAL_BA2925AA	ST35199	2012	United States	Food
17	SAL_BA2944AA	ST35184	2012	United States	Food
18	SAL_BA3008AA	ST35130	2011	United States	Environment
19	SAL_BA3021AA	ST35134	2011	United States	Environment
20	SAL_BA3027AA	ST35130	2011	United States	Environment
21	SAL_BA3035AA	ST35123	2010	United States	Environment
22	SAL_BA3058AA	ST35103	2006	Mexico	Environment
23	SAL_BA3819AA	ST34529	2015	United States	Environment
24	SAL_BA3895AA	ST34507	2014	United States	Poultry
25	SAL_BA4001AA	ST34431	2009	United States	Environment
26	SAL_BA4150AA	ST34337	2014	United States	Poultry
27	SAL_BA4461AA	ST34108	2015		Environment
28	SAL_BA4770AA	ST33901	2014	United States	Poultry
29	SAL_BA4774AA	ST32681	2014	United States	Poultry
30	SAL_BA4951AA	ST33770	2014	United States	Poultry
31	SAL_BA5390AA	ST33436	2013	Mexico	Environment
32	SAL_BA5392AA	ST33434	2013	Mexico	Environment
33	SAL_BA5752AA	ST33134	1935
34	SAL_BA5871AA	ST33020	1938
35	SAL_BA6365AA	ST32691	2014	United States	Poultry
36	SAL_BA6376AA	ST32681	2014	United States	Poultry
37	SAL_BA6506AA	ST32571	2014	United States	Poultry
38	SAL_BA7541AA	ST31777	2014	United Kingdom	Human
39	SAL_BA8006AA	ST31516
40	SAL_BA8105AA	ST31473	2014	United Kingdom	Human
41	SAL_BA8221AA	ST25077	2014	United Kingdom	Human
42	SAL_BA8447AA	ST31243	2014	United Kingdom	Human
43	SAL_BA8694AA	ST31036	2014	United Kingdom	Human
44	SAL_BA8709AA	ST30886	2010	United States	Wild Animal
45	SAL_BA8879AA	ST30886	2010	United States	Environment
46	SAL_BA8881AA	ST30884	2010	United States	Environment
47	SAL_BA8894AA	ST12383	2010	United States	Wild Animal
48	SAL_BA8904AA	ST12383	2010	United States	Environment
49	SAL_BA9285AA	ST30561	2007	United States	Livestock
50	SAL_BA9370AA	ST30491	2014	United Kingdom	Human
51	SAL_BA9379AA	ST30482	2014	United Kingdom	Human
52	SAL_CA1150AA	ST29175	2014	United Kingdom	Human
53	SAL_CA1284AA	ST29067	2014	United Kingdom	Human
54	SAL_CA1840AA	ST427	2014	United Kingdom	Human
55	SAL_CA2913AA	ST27867	2014	United Kingdom	Human
56	SAL_CA3037AA	ST27760	2015	United Kingdom	Human
57	SAL_CA3883AA	ST27014	2015	United Kingdom	Human
58	SAL_CA3933AA	ST427	2015	United Kingdom	Human
59	SAL_CA4024AA	ST26886	2014	United Kingdom	Human
60	SAL_CA4369AA	ST26591	2014	United Kingdom	Human
61	SAL_CA4763AA	ST26251	2014	United Kingdom	Human
62	SAL_CA4884AA	ST26143	2014	United Kingdom	Human
63	SAL_CA5181AA	ST25909	2014	United Kingdom	Human
64	SAL_CA5240AA	ST25862	2014	United Kingdom	Human
65	SAL_CA5435AA	ST25698	2015	United Kingdom	Human
66	SAL_CA5780AA	ST25405	2014	United Kingdom	Human
67	SAL_CA5848AA	ST25346	2014	United Kingdom	Human
68	SAL_CA6157AA	ST25077	2014	United Kingdom	Human
69	SAL_CA6215AA	ST7444	2014	United Kingdom	Human
70	SAL_CA6250AA	ST24994	2014	United Kingdom	Human
71	SAL_CA6461AA	ST24805	2014	United Kingdom	Human
72	SAL_CA6586AA	ST24689	2014	United Kingdom	Human
73	SAL_CA6701AA	ST24582	2014	United Kingdom	ND
74	SAL_CA6835AA	ST24458	2014	United Kingdom	Human
75	SAL_CA6970AA	ST24342	2007	United States	Poultry
76	SAL_CA7039AA	ST24281	2015	Colombia	Livestock
77	SAL_CA7145AA	ST24184	2014	United States	Poultry
78	SAL_CA7165AA	ST24165	2014	United States	Poultry
79	SAL_CA7445AA	ST23910	2014	United States	Poultry
80	SAL_CA7519AA	ST23840	2012	United States	Food
81	SAL_CA7535AA	ST23827	2015	United States	Environment
82	SAL_CA7538AA	ST23824	2012	United States	Food
83	SAL_CA7731AA	ST23668	2001	Thailand	Aquatic Animal
84	SAL_CA7746AA	ST23656	2014	United States	Poultry
85	SAL_CA7911AA	ST23507	2009	Vietnam	Aquatic Animal
86	SAL_CA8035AA	ST23399	2004	Vietnam	Food
87	SAL_CA8039AA	ST23395	2011	United States	Environment
88	SAL_CA8040AA	ST23394	2008	Mexico	Food
89	SAL_CA8065AA	ST23377	2001	Thailand	Aquatic Animal
90	SAL_CA8146AA	ST23308	2014	United States	Poultry
91	SAL_CA8153AA	ST23301	2014	United States	Poultry
92	SAL_CA8242AA	ST23214	2008	Vietnam	ND
93	SAL_CA8510AA	ST22985	2012	United States	Food
94	SAL_CA8517AA	ST22980	2012	United States	Food
95	SAL_CA8869AA	ST22676	2012	United States	Poultry
96	SAL_CA8906AA	ST22646	2012	United States	Environment
97	SAL_CA8925AA	ST22628	2012	United States	Poultry
98	SAL_CA9093AA	ST22494	2010	Canada	Food
99	SAL_CA9099AA	ST41380	2012	Mexico	Food
100	SAL_CA9153AA	ST22066	2001	Vietnam	Aquatic Animal
101	SAL_CA9295AA	ST22330	2012	United States	Wild Animal
102	SAL_CA9343AA	ST22291	2012	United States	Wild Animal
103	SAL_CA9435AA	ST22229	2003	China	Wild Animal
104	SAL_CA9647AA	ST22066	2001	Vietnam	Aquatic Animal
105	SAL_CA9931AA	ST21831	2012	United States	Wild Animal
106	SAL_DA0239AA	ST21590	2011	United States	Wild Animal
107	SAL_DA0590AA	ST21277	2012	United Kingdom	Human
108	SAL_DA0825AA	ST21056	2012	United Kingdom	Human
109	SAL_DA1229AA	ST20681	2012	United Kingdom	Human
110	SAL_DA1339AA	ST20580	2012	United Kingdom	Human
111	SAL_DA1346AA	ST20574	2012	United Kingdom	Human
112	SAL_DA1477AA	ST20456	2001	Vietnam	Food
113	SAL_DA1662AA	ST20306	2004	Canada	Poultry
114	SAL_DA1734AA	ST20246	2014	United States	Livestock
115	SAL_DA1817AA	ST20168	2012	United Kingdom	Human
116	SAL_DA1926AA	ST20091	2005	United States	Poultry
117	SAL_DA2195AA	ST19862	2012	United States	Environment
118	SAL_DA2341AA	ST19740	2014	United States	Livestock
119	SAL_DA2427AA	ST19669	2009	United States	Environment
120	SAL_DA2661AA	ST19496	2013	Vietnam	Food
121	SAL_DA3072AA	ST18774	2014	United States	Environment
122	SAL_DA3106AA	ST19195	2014	United States	Environment
123	SAL_DA3113AA	ST19195	2014	United States	Environment
124	SAL_DA3576AA	ST18843	2012	United States	Environment
125	SAL_DA3580AA	ST18774	2012	United States	Environment
126	SAL_DA3596AA	ST18774	2012	United States	Environment
127	SAL_DA3601AA	ST18774	2012	United States	Environment
128	SAL_DA3611AA	ST18825	2012	United States	Environment
129	SAL_DA3620AA	ST18774	2012	United States	Environment
130	SAL_DA3654AA	ST18804	2012	United States	Environment
131	SAL_DA3696AA	ST18774	2012	United States	Environment
132	SAL_DA3756AA	ST18725	2012	United States	Environment
133	SAL_DA3943AA	ST18552	2008	Mexico	Environment
134	SAL_DA3948AA	ST18552	2008	Mexico	Environment
135	SAL_DA5216AA	ST17532	2007	United States	Animal Feed
136	SAL_DA5268AA	ST17486	2008	Indonesia	Aquatic Animal
137	SAL_DA5291AA	ST17455	2007	United States	Livestock
138	SAL_DA5332AA	ST17420	2005	United States	Poultry
139	SAL_DA5586AA	ST17205	2007	United States	Environment
140	SAL_DA5596AA	ST17195	2007	United States	Companion Animal
141	SAL_DA6622AA	ST16330	2011	Thailand	Wild Animal
142	SAL_DA6896AA	ST16101	2010	Canada	Food
143	SAL_DA6921AA	ST16077	2010	Mexico	Food
144	SAL_DA6935AA	ST16065	2010	Indonesia	Aquatic Animal
145	SAL_DA7052AA	ST15964	2001	United States	Poultry
146	SAL_DA7208AA	ST15827	2007	Mexico	Food
147	SAL_DA7375AA	ST15697	2013	Vietnam	Food
148	SAL_DA8504AA	ST14750	2011	Mexico	Environment
149	SAL_DA8726AA	ST14556	2002	United States	Poultry
150	SAL_DA8828AA	ST14468		Netherlands
151	SAL_DA8829AA	ST14467		Netherlands
152	SAL_DA8830AA	ST14467		Netherlands
153	SAL_DA8831AA	ST14466		Netherlands
154	SAL_DA8832AA	ST14465		Netherlands
155	SAL_DA8833AA	ST14464		Netherlands
156	SAL_DA8834AA	ST14463		Netherlands
157	SAL_DA8835AA	ST14462		Netherlands
158	SAL_DA8836AA	ST14461		Netherlands
159	SAL_DA8837AA	ST14460		Netherlands
160	SAL_DA8838AA	ST14459		Netherlands
161	SAL_DA8839AA	ST14458		Netherlands
162	SAL_DA8840AA	ST14457		Netherlands
163	SAL_DA8841AA	ST14456		Netherlands
164	SAL_DA8842AA	ST14455		Netherlands
165	SAL_DA8843AA	ST14454	2011	United States	Human
166	SAL_DA8844AA	ST14453	2011	United States	Human
167	SAL_DA8848AA	ST14449	2012	United States	Human
168	SAL_DA8849AA	ST14448	2012	United States	Human
169	SAL_DA8850AA	ST14447	2012	United States	Human
170	SAL_DA8851AA	ST14446		United States	ND
171	SAL_DA8898AA	ST14404	2013	United States	Poultry
172	SAL_DA9452AA	ST13875	2006	United States	Livestock
173	SAL_DA9490AA	ST13878	2006	United States	Livestock
174	SAL_DA9494AA	ST13875	2006	United States	Livestock
175	SAL_DA9677AA	ST13716	2010	Taiwan	Food
176	SAL_DA9929AA	ST13487	2005	United States
177	SAL_EA0045AA	ST1155	2011	China	Environment
178	SAL_EA0063AA	ST13383	2012	United States	Food
179	SAL_EA0189AA	ST13264	2012	Mexico	Environment
180	SAL_EA0195AA	ST4124	2012	Mexico	Environment
181	SAL_EA0228AA	ST13228	2012	Mexico	Environment
182	SAL_EA0326AA	ST13145		United States	Poultry
183	SAL_EA0411AA	ST13068	2010	United States	Environment
184	SAL_EA1113AA	ST12591	1938
185	SAL_EA1363AA	ST12425	2012	United States	Environment
186	SAL_EA1365AA	ST12383	2012	United States	Environment
187	SAL_EA1415AA	ST12383	2012	United States	Environment
188	SAL_EA1518AA	ST12305	2013	United States	Human
189	SAL_EA1977AA	ST11945	2014	United States	Poultry
190	SAL_EA1982AA	ST11940	2014	United States	Poultry
191	SAL_EA2677AA	ST11387	2013	United States	ND
192	SAL_EA2906AA	ST11195	2013	China	Environment
193	SAL_EA3012AA	ST11110	2015	United States	Poultry
194	SAL_EA3232AA	ST10923	2008	Mexico	Environment
195	SAL_EA3772AA	ST10478	2013	United States	Poultry
196	SAL_EA3862AA	ST10391	2013	United States	Poultry
197	SAL_EA3874AA	ST10380	2013	United States	Poultry
198	SAL_EA3998AA	ST10281	2015	United States	Human
199	SAL_EA4220AA	ST10103	2012	United States	Food
200	SAL_EA4225AA	ST10098	2012	United States	Food
201	SAL_EA4232AA	ST10092	2009	China	ND
202	SAL_EA5241AA	ST9210	2015	United States	Poultry
203	SAL_EA6187AA	ST8455	2013	Mexico	Environment
204	SAL_EA6188AA	ST8454	2013	Mexico	Environment
205	SAL_EA6189AA	ST8454	2013	Mexico	Environment
206	SAL_EA6456AA	ST6185	2005	United States	Animal Feed
207	SAL_EA6514AA	ST8209	2005	China	Animal Feed
208	SAL_EA6934AA	ST7878		United Kingdom	Human
209	SAL_EA6965AA	ST7851		United Kingdom	Human
210	SAL_EA7161AA	ST7666		United Kingdom	Human
211	SAL_EA7271AA	ST7561		United Kingdom	Human
212	SAL_EA7399AA	ST7444		United Kingdom	Human
213	SAL_EA8115AA	ST6755	2015	Vietnam	Aquatic Animal
214	SAL_EA8487AA	ST6451	2012	United States	Environment
215	SAL_EA8670AA	ST6310	2014	United States	Environment
216	SAL_EA8676AA	ST4863	2014	United States	Environment
217	SAL_EA8814AA	ST6190	2005	United States	Aquatic Animal
218	SAL_EA8815AA	ST6185	2005	United States	Aquatic Animal
219	SAL_EA8816AA	ST6185	2005	United States	Aquatic Animal
220	SAL_EA8817AA	ST6185	2005	United States	Aquatic Animal
221	SAL_EA8818AA	ST6185	2005	United States	Environment
222	SAL_EA8819AA	ST6189	2005	United States	Environment
223	SAL_EA8821AA	ST6187	2005	United States	Animal Feed
224	SAL_EA8822AA	ST6186	2005	United States	Animal Feed
225	SAL_EA8823AA	ST6185	2005	United States	Animal Feed
226	SAL_EA9445AA	ST4863	2014	United States	Environment
227	SAL_EA9712AA	ST5530	1999	United States	Human
228	SAL_EA9713AA	ST5529	1999	United States	Human
229	SAL_EA9768AA	ST5474
230	SAL_EA9899AA	ST5390	2005	China	Wild Animal
231	SAL_EA9904AA	ST5385	2005	United States	Aquatic Animal
232	SAL_EA9905AA	ST5384	2005	United States	Aquatic Animal
233	SAL_EA9906AA	ST5383	2005	United States	Aquatic Animal
234	SAL_EA9907AA	ST5382	2005	United States	Aquatic Animal
235	SAL_FA0506AA	ST4863	2014	United States	Environment
236	SAL_FA0514AA	ST4855	2006	Vietnam	Aquatic Animal
237	SAL_FA1350AA	ST4124	2012	Mexico	Environment
238	SAL_FA1436AA	ST4072	2012	Mexico	Environment
239	SAL_FA1714AA	ST152892	2015	United States	Food
240	SAL_FA1926AA	ST3662	2006	Mexico	Environment
241	SAL_FA2181AA	ST3464	2016	United States	Human
242	SAL_FA2264AA	ST1928	2009	United States	Environment
243	SAL_FA4220AA	ST1745	2015	United Kingdom	Human
244	SAL_FA4333AA	ST1642	2015	United Kingdom	Human
245	SAL_FA4336AA	ST1639	2015	United Kingdom	Human
246	SAL_FA4382AA	ST427	2015	United Kingdom	Human
247	SAL_FA4514AA	ST1476	2015	United Kingdom	Human
248	SAL_FA4522AA	ST1468	2015	United Kingdom	Human
249	SAL_FA4581AA	ST1412	2015	United Kingdom	Human
250	SAL_FA4864AA	ST1155	2012	China	Environment
251	SAL_FA5022AA	ST1031	2016	United States	Food
252	SAL_FA5196AA	ST890	2001	Mexico	Food
253	SAL_FA5483AA	ST646	2015	United States	Environment
254	SAL_FA5745AA	ST427	2015	Ireland	Human
255	SAL_FA6054AA	ST157		United States
256	SAL_FA6787AA	ST39960	2016	United States	Poultry
257	SAL_FA6804AA	ST39945		United States
258	SAL_FA6921AA	ST40032	2016	United States	Environment
259	SAL_FA7274AA	ST40214	2001	Vietnam	Food
260	SAL_FA7649AA	ST40512	2014	United States	Poultry
261	SAL_FA7729AA	ST40633	2001	Ecuador	Aquatic Animal
262	SAL_FA8105AA	ST40898	2015	United States	Livestock
263	SAL_FA8262AA	ST41555	2009	United States	Environment
264	SAL_FA8535AA	ST47343	2011	United States	Poultry
265	SAL_FA8578AA	ST47302	2011	United States	Poultry
266	SAL_FA8579AA	ST47301	2011	United States	Poultry
267	SAL_FA8847AA	ST47060	2011	United States	Poultry
268	SAL_FA8888AA	ST46984	2012	United States	Poultry
269	SAL_FA8895AA	ST46979	2012	United States	Poultry
270	SAL_FA8926AA	ST46946	2012	United States	Poultry
271	SAL_FA8936AA	ST46941	2012	United States	Poultry
272	SAL_FA8937AA	ST46940	2012	United States	Poultry
273	SAL_FA9129AA	ST46391	2012	United States	Poultry
274	SAL_FA9164AA	ST46316	2012	United States	Poultry
275	SAL_FA9194AA	ST46188	2012	United States	Poultry
276	SAL_FA9201AA	ST41772	2012	United States	Poultry
277	SAL_FA9208AA	ST41763	2012	United States	Poultry
278	SAL_FA9209AA	ST41761	2012	United States	Poultry
279	SAL_FA9238AA	ST39491	2016	United States	Human
280	SAL_FA9386AA	ST46086	2016	Macedonia	Environment
281	SAL_GA0215AA	ST44999
282	SAL_GA1901AA	ST43808			ND
283	SAL_GA1902AA	ST43807			ND
284	SAL_GA1910AA	ST43798			ND
285	SAL_GA1920AA	ST43790			ND
286	SAL_GA1923AA	ST43788			ND
287	SAL_GA1929AA	ST43781			ND
288	SAL_GA1941AA	ST43766			ND
289	SAL_GA1943AA	ST43764			ND
290	SAL_GA1945AA	ST43762			ND
291	SAL_GA2037AA	ST10103			ND
292	SAL_GA2433AA	ST43241			ND
293	SAL_GA2453AA	ST43225			ND
294	SAL_GA2454AA	ST43224			ND
295	SAL_GA2751AA	ST41943	2007	United States	Poultry
296	SAL_GA2792AA	ST41902	2005	United States	Poultry
297	SAL_GA2793AA	ST41901	2007	United States	Poultry
298	SAL_GA3195AA	ST42842	2011	United States	Poultry
299	SAL_GA3447AA	ST42592	2012	United States	Human
300	SAL_GA3452AA	ST42587	2012	United States	Human
301	SAL_GA3463AA	ST42579
302	SAL_GA3464AA	ST42579
303	SAL_GA3465AA	ST42578
304	SAL_GA3493AA	ST42560
305	SAL_GA3547AA	ST42516	2001	Croatia	Human
306	SAL_GA3769AA	ST42336		United States	Human
307	SAL_GA4444AA	ST43035	2016	United States	Human
308	SAL_GA4450AA	ST43037	2016	United States	Human
309	SAL_GA4453AA	ST43035	2016	United States	Human
310	SAL_GA4632AA	ST44016	2002	United States
311	SAL_GA4770AA	ST45685	2016	United States	Human
312	SAL_GA4779AA	ST45674	2016	United States	Human
313	SAL_GA4833AA	ST45575	2015	United States	Environment
314	SAL_GA4834AA	ST45572	2015	United States	Environment
315	SAL_GA5218AA	ST46229	2012	United States	Companion Animal
316	SAL_GA5273AA	ST46789	2015	United States	Environment
317	SAL_GA5275AA	ST46789	2015	United States	Environment
318	SAL_GA5277AA	ST46789	2015	United States	Environment
319	SAL_GA5280AA	ST46789	2015	United States	Environment
320	SAL_GA5281AA	ST46789	2015	United States	Environment
321	SAL_GA5295AA	ST46784	2015	United States	Environment
322	SAL_GA5296AA	ST46784	2015	United States	Environment
323	SAL_GA5297AA	ST46784	2015	United States	Environment
324	SAL_GA5303AA	ST46753	2015	United States	Environment
325	SAL_GA5305AA	ST46753	2015	United States	Environment
326	SAL_GA5306AA	ST46702	2015	United States	Environment
327	SAL_GA5310AA	ST46777	2015	United States	Environment
328	SAL_GA5312AA	ST46702	2015	United States	Environment
329	SAL_GA5313AA	ST46753	2015	United States	Environment
330	SAL_GA5314AA	ST46777	2015	United States	Environment
331	SAL_GA5375AA	ST46702	2015	United States	Environment
332	SAL_GA5376AA	ST46753	2015	United States	Environment
333	SAL_GA5377AA	ST46702	2015	United States	Environment
334	SAL_GA5378AA	ST46702	2015	United States	Environment
335	SAL_GA5416AA	ST46732	2015	United States	Environment
336	SAL_GA5417AA	ST46736	2015	United States	Environment
337	SAL_GA5463AA	ST46702	2015	United States	Environment
338	SAL_GA5464AA	ST46704	2015	United States	Environment
339	SAL_GA5466AA	ST46702	2015	United States	Environment
340	SAL_GA5467AA	ST46702	2015	United States	Environment
341	SAL_GA5468AA	ST46704	2015	United States	Environment
342	SAL_GA5470AA	ST46703	2015	United States	Environment
343	SAL_GA5478AA	ST46696	2015	United States	Environment
344	SAL_GA5480AA	ST46696	2015	United States	Environment
345	SAL_GA5508AA	ST46674	2015	United States	Environment
346	SAL_GA5510AA	ST46674	2015	United States	Environment
347	SAL_GA5511AA	ST46674	2015	United States	Environment
348	SAL_GA5591AA	ST46617	2015	United States	Poultry
349	SAL_GA6305AA	ST47952	2002	Vietnam	Aquatic Animal
350	SAL_GA6324AA	ST47934	2015	United States	Environment
351	SAL_GA6497AA	ST47785		United States
352	SAL_GA6505AA	ST47777		United States
353	SAL_GA6506AA	ST47776		United States
354	SAL_GA6509AA	ST47773		United States
355	SAL_GA6513AA	ST47769		United States
356	SAL_GA6517AA	ST47767		United States
357	SAL_GA6523AA	ST47748		United States
358	SAL_GA6524AA	ST47827		United States
359	SAL_GA6546AA	ST48078		United States
360	SAL_GA6567AA	ST45674	2016	United States	Human
361	SAL_GA8003AA	ST49002	2015	United States	Environment
362	SAL_GA8004AA	ST49001	2015	United States	Environment
363	SAL_GA8005AA	ST49007	2015	United States	Environment
364	SAL_GA8682AA	ST49621	2016	United States	Livestock
365	SAL_GA8982AA	ST49849	2015	United States	Environment
366	SAL_GA9321AA	ST50127	2016	United States	Human
367	SAL_GA9323AA	ST50125	2016	United States	Human
368	SAL_GA9324AA	ST50126	2016	United States	Human
369	SAL_GA9325AA	ST50128	2016	United States	Human
370	SAL_GA9326AA	ST50129	2016	United States	Human
371	SAL_GA9327AA	ST50123	2015	United States	Human
372	SAL_GA9328AA	ST41772	2015	United States	Human
373	SAL_GA9345AA	ST50164	2016	United States	Environment
374	SAL_GA9390AA	ST50219	2016	United States	Human
375	SAL_GA9698AA	ST46777	2015	United States	Environment
376	SAL_GA9730AA	ST50376	2015	United States	Environment
377	SAL_GA9731AA	ST51810	2015	United States	Environment
378	SAL_GA9776AA	ST50339	2016	United States	Poultry
379	SAL_GA9989AA	ST50512	2016	United States	Human
380	SAL_HA0064AA	ST50651		United States	Human
381	SAL_HA0240AA	ST50780	2016	United States	Poultry
382	SAL_HA0241AA	ST50780	2016	United States	Poultry
383	SAL_HA0270AA	ST50809	2016	United States	Human
384	SAL_HA0271AA	ST50815	2016	United States	Human
385	SAL_HA0273AA	ST50817	2016	United States	Human
386	SAL_HA0278AA	ST50836	2016	United States	Human
387	SAL_HA0279AA	ST50803	2016	United States	Human
388	SAL_HA0316AA	ST50790	2016	United States	Human
389	SAL_HA0317AA	ST50748	2016	United States	Human
390	SAL_HA0322AA	ST50753	2016	United States	Human
391	SAL_HA0490AA	ST51249	2016	United States	Human
392	SAL_HA0580AA	ST51216	2015	United States	Human
393	SAL_HA0585AA	ST51238	2016	United States	Human
394	SAL_HA0835AA	ST51075	2014	Mexico	Aquatic Animal
395	SAL_HA0925AA	ST50974		United States
396	SAL_HA1385AA	ST51635	2016	United States	Human
397	SAL_HA1398AA	ST51583	2016	United States	Human
398	SAL_HA1399AA	ST51577	2016	United States	Human
399	SAL_HA1408AA	ST51578	2016	United States	Human
400	SAL_HA1545AA	ST51693	2016	United States	Human
401	SAL_HA1567AA	ST51929	2016	United States	Human
402	SAL_HA1573AA	ST51705	2016	United States	Human
403	SAL_HA1583AA	ST51679	2016	United States	Human
404	SAL_HA1601AA	ST51707	2015	United States	Human
405	SAL_HA1602AA	ST51709	2016	United States	Human
406	SAL_HA1603AA	ST51710	2016	United States	Human
407	SAL_HA1606AA	ST51710	2016	United States	Human
408	SAL_HA1687AA	ST51938	2016	United States	Human
409	SAL_HA2110AA	ST52855
410	SAL_HA2129AA	ST52849
411	SAL_HA2467AA	ST54886	2015	United States	Environment
412	SAL_HA2468AA	ST54884	2015	United States	Environment
413	SAL_HA2731AA	ST34108	2015	United States	Environment
414	SAL_HA2736AA	ST34108	2015	United States	Food
415	SAL_HA2741AA	ST34108	2015	United States	Environment
416	SAL_HA2747AA	ST34108	2015	United States	Environment
417	SAL_HA2749AA	ST34108	2015	United States	Environment
418	SAL_HA2750AA	ST34108	2015	United States	Environment
419	SAL_HA2751AA	ST34108	2015	United States	Environment
420	SAL_HA2753AA	ST34108	2015	United States	Environment
421	SAL_HA2757AA	ST52487	2015	United States	Environment
422	SAL_HA2958AA	ST52234	2016	United States	Human
423	SAL_HA3133AA	ST52374	2016	United States	Human
424	SAL_HA3157AA	ST52327	2016	United States	Human
425	SAL_HA3213AA	ST52300	2016	United States	Human
426	SAL_HA4090AA	ST55256	2016	United States	Human
427	SAL_HA4099AA	ST34108	2015	United States	Environment
428	SAL_HA4105AA	ST53195	2015	United States	Environment
429	SAL_HA4106AA	ST34108	2015	United States	Environment
430	SAL_HA4109AA	ST34108	2015	United States	Environment
431	SAL_HA4114AA	ST34108	2015	United States	Environment
432	SAL_HA4291AA	ST53536	2015	United States	Environment
433	SAL_HA4489AA	ST53711	2015	United States	Environment
434	SAL_HA4526AA	ST53697	2015	United States	Environment
435	SAL_HA4612AA	ST53693		Canada	Human
436	SAL_HA5041AA	ST54144		Canada	Human
437	SAL_HA5208AA	ST53978		Canada	Human
438	SAL_HA5296AA	ST54925	2016	United States	Human
439	SAL_HA5310AA	ST54272	2016	United States	Human
440	SAL_HA5402AA	ST54377		Canada	Human
441	SAL_HA5412AA	ST7878		Canada	Human
442	SAL_HA5421AA	ST54226		Canada	Human
443	SAL_HA5428AA	ST7878		Canada	Human
444	SAL_HA5430AA	ST7878		Canada	Human
445	SAL_HA5607AA	ST54797
446	SAL_HA5678AA	ST55435	2016	United States	Human
447	SAL_HA5780AA	ST54509	2016	United States	Human
448	SAL_HA5832AA	ST55443	2016	United States	Human
449	SAL_HA6121AA	ST55872	2016	United States	Poultry
450	SAL_HA6340AA	ST156222			Wild Animal
451	SAL_HA6401AA	ST55084		United States
452	SAL_HA6441AA	ST56498	2016	United States	Poultry
453	SAL_HA6462AA	ST50339	2016	United States	Poultry
454	SAL_HA6715AA	ST55523	2015	United States	Environment
455	SAL_HA6728AA	ST55523	2015	United States	Environment
456	SAL_HA6779AA	ST56032	2016	United States	Human
457	SAL_HA6844AA	ST55965	2016	United States	Human
458	SAL_HA6876AA	ST55932	2016	United States	Human
459	SAL_HA7336AA	ST56714	2016	United States	Human
460	SAL_HA7369AA	ST56690	2016	United States	Human
461	SAL_HA7370AA	ST56691	2016	United States	Human
462	SAL_HA8213AA	ST57557	2015	United States	Environment
463	SAL_HA8817AA	ST58109	2016	United States	Livestock
464	SAL_HA8879AA	ST58049
465	SAL_HA8904AA	ST58024
466	SAL_HA8994AA	ST58149	2016	United States	Human
467	SAL_HA9200AA	ST58474	2016	United States	Human
468	SAL_HA9221AA	ST58438	2016	United States	Human
469	SAL_HA9227AA	ST58563	2016	United States	Human
470	SAL_HA9269AA	ST58610	2004	China	Animal Feed
471	SAL_HA9322AA	ST58796	2016	United States	Human
472	SAL_HA9335AA	ST58800		United States
473	SAL_HA9482AA	ST58702	2016	United States
474	SAL_HA9628AA	ST59070	2016	United States	Human
475	SAL_HA9632AA	ST59068	2016	United States	Human
476	SAL_HA9636AA	ST59074	2016	United States	Human
477	SAL_HA9637AA	ST59070	2016	United States	Human
478	SAL_HA9638AA	ST59096	2016	United States	Human
479	SAL_HA9639AA	ST59070	2016	United States	Human
480	SAL_HA9640AA	ST59071	2016	United States	Human
481	SAL_HA9641AA	ST59070	2016	United States	Human
482	SAL_HA9642AA	ST59072	2016	United States	Human
483	SAL_HA9643AA	ST59082	2016	United States	Human
484	SAL_HA9644AA	ST59070	2016	United States	Human
485	SAL_HA9645AA	ST59070	2016	United States	Human
486	SAL_IA0261AA	ST59477	2016	United States	Human
487	SAL_IA0262AA	ST59070	2016	United States	Human
488	SAL_IA0263AA	ST59446	2016	United States	Human
489	SAL_IA0268AA	ST59070	2016	United States	Human
490	SAL_IA0269AA	ST59070	2016	United States	Human
491	SAL_IA0272AA	ST59070	2016	United States	Human
492	SAL_IA0273AA	ST59070	2016	United States	Human
493	SAL_IA0275AA	ST59453	2016	United States	Human
494	SAL_IA0281AA	ST59420	2016	United States	Human
495	SAL_IA0282AA	ST59421	2016	United States	Human
496	SAL_IA0285AA	ST47772	2016	United States	Human
497	SAL_IA0286AA	ST59423	2016	United States	Human
498	SAL_IA0291AA	ST59425	2016	United States	Human
499	SAL_IA0294AA	ST59428	2016	United States	Human
500	SAL_IA0297AA	ST59430	2016	United States	Human
501	SAL_IA0298AA	ST47772	2016	United States	Human
502	SAL_IA0299AA	ST59508	2016	United States	Human
503	SAL_IA0511AA	ST59600	2016	United States	Human
504	SAL_IA0549AA	ST59584	2016	United States	Human
505	SAL_IA0699AA	ST60423	2015	United Kingdom	Human
506	SAL_IA0792AA	ST60423	2015	United Kingdom	Human
507	SAL_IA0948AA	ST60345	2015	United Kingdom	Human
508	SAL_IA1493AA	ST60978	2016	United Kingdom	Human
509	SAL_IA1926AA	ST60570	2016	United States	Human
510	SAL_IA1966AA	ST60689	2016	United States	Human
511	SAL_IA1976AA	ST60635	2016	United States	Human
512	SAL_IA2025AA	ST60585	2016	United States	Poultry
513	SAL_IA2030AA	ST60590	2016	United States	Human
514	SAL_IA2162AA	ST60872	2016	United States	Human
515	SAL_IA2164AA	ST59070		United States	Human
516	SAL_IA2170AA	ST59070	2016	United States	Human
517	SAL_IA2172AA	ST59070	2016	United States	Human
518	SAL_IA2342AA	ST61084	2016	United States	Poultry
519	SAL_IA2484AA	ST61146	2015	United States	Environment
520	SAL_IA2487AA	ST61113	2015	United States	Environment
521	SAL_IA3767AA	ST62575	2016	United States	Human
522	SAL_IA3802AA	ST62365	2017	United States	Human
523	SAL_IA3813AA	ST62374	2017	United States	Human
524	SAL_IA3827AA	ST62382	2016	United States	Human
525	SAL_IA3872AA	ST62452	2014	Denmark	Human
526	SAL_IA4722AA	ST62694	2016	United States	Human
527	SAL_IA4723AA	ST62695	2016	United States	Human
528	SAL_IA4724AA	ST62696		United States	Human
529	SAL_IA4725AA	ST62709	2016	United States	Human
530	SAL_IA5356AA	ST63135	2017	United States	Poultry
531	SAL_IA5455AA	ST63871	2016	United States	Human
532	SAL_IA5486AA	ST63837	2017	United States	Poultry
533	SAL_IA5544AA	ST63761	2017	United States	Poultry
534	SAL_IA5546AA	ST63799	2017	United States	Poultry
535	SAL_IA5664AA	ST63951	2017	United States	Human
536	SAL_IA5680AA	ST63685	2016	United States	Human
537	SAL_IA5685AA	ST63782	2016	United States	Human
538	SAL_IA5732AA	ST63756	2016	United States	Environment
539	SAL_IA5786AA	ST63642	2016	United States	Poultry
540	SAL_IA5787AA	ST59070	2016	United States	Human
541	SAL_IA5788AA	ST63643	2016	United States	Human
542	SAL_IA6031AA	ST63627	2016	United States	Environment
543	SAL_IA6068AA	ST63620	2016	United States	Human
544	SAL_IA6174AA	ST63502	2016	United States	Human
545	SAL_IA6236AA	ST63455	2016	United States	Human
546	SAL_IA6250AA	ST63440	2017	United States	Human
547	SAL_IA6296AA	ST63400	2016	United States	Human
548	SAL_IA6385AA	ST64059	2017	United States	Poultry
549	SAL_IA7046AA	ST64717	2015	United States	Environment
550	SAL_IA7047AA	ST49001	2015	United States	Environment
551	SAL_IA7101AA	ST64657	2016	United States	Environment
552	SAL_IA7163AA	ST64596	1993	United States	Wild Animal
553	SAL_IA7192AA	ST64618	2017	United States	Human
554	SAL_IA7476AA	ST62374		United States
555	SAL_IA7489AA	ST64837		United States
556	SAL_IA7492AA	ST64841		United States
557	SAL_IA7494AA	ST64842		United States
558	SAL_IA7501AA	ST64847		United States
559	SAL_IA7641AA	ST65051	2017	Canada	Animal Feed
560	SAL_IA7643AA	ST65055	2017	Canada	Animal Feed
561	SAL_IA8140AA	ST65309	2016	United States	Poultry
562	SAL_IA8154AA	ST65314	2016	United States	Poultry
563	SAL_IA8292AA	ST65416		United States
564	SAL_IA8605AA	ST65877	2016	United States	Environment
565	SAL_IA8608AA	ST65881	2016	United States	Environment
566	SAL_IA8635AA	ST65859	2016	United States	Environment
567	SAL_IA8636AA	ST65859	2016	United States	Environment
568	SAL_IA8638AA	ST65859	2016	United States	Environment
569	SAL_IA8639AA	ST65859	2016	United States	Environment
570	SAL_IA8654AA	ST65840	2016	United States	Environment
571	SAL_IA8656AA	ST65840	2016	United States	Environment
572	SAL_IA8660AA	ST65840	2016	United States	Environment
573	SAL_IA8662AA	ST65840	2016	United States	Environment
574	SAL_IA8665AA	ST65842	2016	United States	Environment
575	SAL_IA8667AA	ST65840	2016	United States	Environment
576	SAL_IA8668AA	ST65843	2016	United States	Environment
577	SAL_IA8672AA	ST65824	2016	United States	Environment
578	SAL_IA8674AA	ST65826	2016	United States	Environment
579	SAL_IA8678AA	ST65824	2016	United States	Environment
580	SAL_IA8684AA	ST50583	2016	United States	Environment
581	SAL_IA8685AA	ST65845	2016	United States	Environment
582	SAL_IA8686AA	ST50583	2016	United States	Environment
583	SAL_IA8689AA	ST50583	2016	United States	Environment
584	SAL_IA8846AA	ST65736	2016	United States	Human
585	SAL_IA8852AA	ST65702	2016	United States	Human
586	SAL_IA9117AA	ST66414	2017	United States	Human
587	SAL_IA9134AA	ST59070	2016	United States	Human
588	SAL_IA9236AA	ST66335	2016	United States	Human
589	SAL_IA9247AA	ST66346	2016	United States	Human
590	SAL_IA9364AA	ST50339	2016	United States	Human
591	SAL_IA9373AA	ST66240	2016	United States	Human
592	SAL_IA9440AA	ST66144	2016	United States	Human
593	SAL_IA9485AA	ST66227	2017	United States	Human
594	SAL_IA9574AA	ST66608	2017	United States	Human
595	SAL_IA9711AA	ST66770	2017	United States	Poultry
596	SAL_IA9910AA	ST66877	2016	United States	Human
597	SAL_JA0007AA	ST66841	2016	United States	Environment
598	SAL_JA0250AA	ST67206	2017	United States	Human
599	SAL_JA0279AA	ST67166	2016	United States	Human
600	SAL_JA0308AA	ST67146	2017	United States	Human
601	SAL_JA0345AA	ST50206	2017	United States	Human
602	SAL_JA0391AA	ST68151		United States
603	SAL_JA0482AA	ST68016	1995	United States	Wild Animal
604	SAL_JA0485AA	ST68255	1995	United States	Wild Animal
605	SAL_JA0487AA	ST68254	1995	United States	Wild Animal
606	SAL_JA0516AA	ST68735	2017	United States	Human
607	SAL_JA0524AA	ST68396	2017	United States	Human
608	SAL_JA0545AA	ST68228	2017	United States	Human
609	SAL_JA0574AA	ST68031	2016	United States	Human
610	SAL_JA0858AA	ST119	2016	United States	Environment
611	SAL_JA0864AA	ST67303	2016	United States	Environment
612	SAL_JA0983AA	ST67855	2016	United States	Environment
613	SAL_JA0984AA	ST67303	2016	United States	Environment
614	SAL_JA0986AA	ST67856	2016	United States	Environment
615	SAL_JA0987AA	ST67853	2016	United States	Environment
616	SAL_JA1068AA	ST67360	2017	United States	Human
617	SAL_JA1125AA	ST67771	2017	United States	Human
618	SAL_JA1228AA	ST67664		United States
619	SAL_JA1564AA	ST67503	2016	United States	Human
620	SAL_JA1731AA	ST68344	2016	United States	Human
621	SAL_JA1833AA	ST67702		United Kingdom
622	SAL_JA1963AA	ST68454	2016	United States	Human
623	SAL_JA2021AA	ST68727		United States	Human
624	SAL_JA2315AA	ST68820
625	SAL_JA2338AA	ST68803	2016	United States	Environment
626	SAL_JA2350AA	ST67853	2016	United States	Environment
627	SAL_JA2503AA	ST69142	2017	United States	Human
628	SAL_JA2557AA	ST51710	2017	United States	Human
629	SAL_JA2671AA	ST68942		United States	Human
630	SAL_JA3023AA	ST69785		United States
631	SAL_JA3112AA	ST67853	2016	United States	Environment
632	SAL_JA3133AA	ST69715	2017	United States	Poultry
633	SAL_JA3231AA	ST69666	2017	United States	Human
634	SAL_JA3241AA	ST69810	2016	United States	Human
635	SAL_JA3302AA	ST50583		United States
636	SAL_JA3377AA	ST69556	2017	United States	Human
637	SAL_JA3474AA	ST70026	2016	United States	Human
638	SAL_JA3560AA	ST69967		United States
639	SAL_JA3565AA	ST67771		United States
640	SAL_JA3884AA	ST51710	2017	United States	Human
641	SAL_JA4269AA	ST70488	2016	United States	Poultry
642	SAL_JA4455AA	ST153221	2016	United States	Environment
643	SAL_JA4456AA	ST70563	2016	United States	Environment
644	SAL_JA4457AA	ST70563	2016	United States	Environment
645	SAL_JA4458AA	ST70582	2016	United States	Environment
646	SAL_JA4463AA	ST70577	2016	United States	Environment
647	SAL_JA4588AA	ST70709
648	SAL_JA4952AA	ST50583	2017	United States	Human
649	SAL_JA4961AA	ST70851	2017	United States	Human
650	SAL_JA5356AA	ST72183	2016	United States	Human
651	SAL_JA5373AA	ST72176	2017	United States	Human
652	SAL_JA5745AA	ST71979		United States
653	SAL_JA5760AA	ST71836		United States
654	SAL_JA5856AA	ST71766	2017	United States	Human
655	SAL_JA6041AA	ST72022	2017	United States	Poultry
656	SAL_JA6082AA	ST72764	2016	United States	Human
657	SAL_JA6153AA	ST72028		United States
658	SAL_JA6182AA	ST71486		United States
659	SAL_JA6223AA	ST72034	2017	United States	Human
660	SAL_JA6384AA	ST50127	2017	United States	Poultry
661	SAL_JA6511AA	ST71296	2017	United Kingdom	Human
662	SAL_JA6599AA	ST63627	2016	United States	Environment
663	SAL_JA6600AA	ST63627	2016	United States	Environment
664	SAL_JA6601AA	ST72811	2016	United States	Environment
665	SAL_JA6602AA	ST63627	2016	United States	Environment
666	SAL_JA6733AA	ST72458	2017	United States	Poultry
667	SAL_JA6991AA	ST72571	2016	United States	Environment
668	SAL_JA6993AA	ST72571	2016	United States	Environment
669	SAL_JA7172AA	ST72652		United States	Human
670	SAL_JA7318AA	ST72950	2017		Human
671	SAL_JA7325AA	ST72936	2017		Human
672	SAL_JA7340AA	ST51938	2017		Human
673	SAL_JA7388AA	ST72863	2017	United States	Human
674	SAL_JA7412AA	ST73790		United States
675	SAL_JA7557AA	ST73809		United States
676	SAL_JA7655AA	ST73698		United States
677	SAL_JA7679AA	ST73658	2017	United States	Human
678	SAL_JA7751AA	ST73603		United States
679	SAL_JA7767AA	ST73603	2017	United States	Human
680	SAL_JA7950AA	ST73442	2017	United Kingdom	Human
681	SAL_JA8195AA	ST73265	2017	United Kingdom	Human
682	SAL_JA8492AA	ST74094
683	SAL_JA8509AA	ST72022	2017	United States	Poultry
684	SAL_JA8519AA	ST74036	2017	United States	Poultry
685	SAL_JA8522AA	ST74037	2017	United States	Poultry
686	SAL_JA8600AA	ST70563	2016	United States	Environment
687	SAL_JA8601AA	ST70563	2016	United States	Environment
688	SAL_JA8602AA	ST70563	2016	United States	Environment
689	SAL_JA8609AA	ST70563	2016	United States	Environment
690	SAL_JA8610AA	ST74009	2016	United States	Environment
691	SAL_JA8611AA	ST70563	2016	United States	Environment
692	SAL_JA8638AA	ST73976		United States
693	SAL_JA8681AA	ST119		United States
694	SAL_JA8702AA	ST74015	2017	United States	Human
695	SAL_JA8710AA	ST73984	2017	United States	Human
696	SAL_JA8871AA	ST74461	2017	United States	Poultry
697	SAL_JA8935AA	ST74465	2017	United States	Poultry
698	SAL_JA8982AA	ST74592	2017	United States	Human
699	SAL_JA9286AA	ST74645	2017	United States	Human
700	SAL_JA9492AA	ST74349	2017	United States	Human
701	SAL_JA9534AA	ST74256	2016	United States	Environment
702	SAL_JA9548AA	ST70563	2016	United States	Environment
703	SAL_JA9568AA	ST74277	2016	United States	Environment
704	SAL_JA9583AA	ST70563	2016	United States	Environment
705	SAL_JA9587AA	ST74246	2016	United States	Environment
706	SAL_JA9595AA	ST70563	2016	United States	Environment
707	SAL_JA9602AA	ST70563	2016	United States	Environment
708	SAL_JA9603AA	ST74206	2016	United States	Environment
709	SAL_JA9604AA	ST70563	2016	United States	Environment
710	SAL_JA9608AA	ST70563	2016	United States	Environment
711	SAL_JA9623AA	ST70563	2016	United States	Environment
712	SAL_JA9646AA	ST74187	2016	United States	Environment
713	SAL_JA9647AA	ST70563	2016	United States	Environment
714	SAL_JA9658AA	ST74236	2016	United States	Environment
715	SAL_JA9661AA	ST74233	2016	United States	Environment
716	SAL_JA9712AA	ST74525	2017	United States	Poultry
717	SAL_JA9756AA	ST74474	2017	United States	Poultry
718	SAL_JA9761AA	ST72022	2017	United States	Poultry
719	SAL_JA9825AA	ST74977	2017	United States	Poultry
720	SAL_JA9931AA	ST75198		United States
721	SAL_JA9952AA	ST75154	2016	United States	Human
722	SAL_JA9961AA	ST75177
723	SAL_KA0027AA	ST47772	2017	United States	Human
724	SAL_KA0076AA	ST75333	2016	United States	Human
725	SAL_KA0079AA	ST75331		United States
726	SAL_KA0210AA	ST75043	2016	United States	Environment
727	SAL_KA0226AA	ST75032		United States
728	SAL_KA0261AA	ST75797	2015	United States	Human
729	SAL_KA0291AA	ST75812	2017	United States	Poultry
730	SAL_KA0368AA	ST75713		United States
731	SAL_KA0389AA	ST75694		United States	Human
732	SAL_KA0392AA	ST75154		United States	Human
733	SAL_KA0427AA	ST75651	2017	United States	Human
734	SAL_KA0428AA	ST72022	2017	United States	Human
735	SAL_KA0450AA	ST75629	2017	United States	Human
736	SAL_KA0515AA	ST75562	2017	United States	Human
737	SAL_KA0588AA	ST3464	2015	United States	Human
738	SAL_KA0648AA	ST76275	2015	United States	Human
739	SAL_KA0704AA	ST75438		United States
740	SAL_KA0705AA	ST75442		United States
741	SAL_KA0812AA	ST75382		United States
742	SAL_KA0817AA	ST75012	2017	United States	Human
743	SAL_KA1118AA	ST77001	2015	United States	Human
744	SAL_KA1308AA	ST76007		United States
745	SAL_KA1679AA	ST76782	2017	United States	Poultry
746	SAL_KA1681AA	ST72022	2017	United States	Poultry
747	SAL_KA1695AA	ST76737		United States
748	SAL_KA1722AA	ST76776		United States
749	SAL_KA1801AA	ST76788	2017	United States	Human
750	SAL_KA1901AA	ST76954	2017	United States	Human
751	SAL_KA2233AA	ST77143
752	SAL_KA2240AA	ST77148	2017	United States	Human
753	SAL_KA2252AA	ST77158
754	SAL_KA2430AA	ST77895		United States
755	SAL_KA2715AA	ST77422		United States	Human
756	SAL_KA2888AA	ST77398	2017	United States	Poultry
757	SAL_KA2979AA	ST47772	2017	United States	Poultry
758	SAL_KA3025AA	ST70563	2016	United States	Environment
759	SAL_KA3031AA	ST70563	2016	United States	Environment
760	SAL_KA3032AA	ST70563	2016	United States	Environment
761	SAL_KA3033AA	ST70563	2016	United States	Environment
762	SAL_KA3034AA	ST70563	2016	United States	Environment
763	SAL_KA3045AA	ST77864	2016	United States	Environment
764	SAL_KA3046AA	ST77721	2016	United States	Environment
765	SAL_KA3049AA	ST70563	2016	United States	Environment
766	SAL_KA3050AA	ST70563	2016	United States	Environment
767	SAL_KA3052AA	ST70563	2016	United States	Environment
768	SAL_KA3054AA	ST70563	2016	United States	Environment
769	SAL_KA3056AA	ST70563	2016	United States	Environment
770	SAL_KA3057AA	ST70563	2016	United States	Environment
771	SAL_KA3058AA	ST70563	2016	United States	Environment
772	SAL_KA3059AA	ST75043	2016	United States	Environment
773	SAL_KA3060AA	ST70563	2016	United States	Environment
774	SAL_KA3064AA	ST70563	2016	United States	Environment
775	SAL_KA3065AA	ST70563	2016	United States	Environment
776	SAL_KA3069AA	ST77829	2017	United States	Poultry
777	SAL_KA3083AA	ST77898	2017	United States	Poultry
778	SAL_KA3092AA	ST70563	2016	United States	Environment
779	SAL_KA3114AA	ST70563	2016	United States	Environment
780	SAL_KA3177AA	ST78135	2010	United States	Human
781	SAL_KA3259AA	ST78272	2017
782	SAL_KA3294AA	ST78097	2017	United States	Environment
783	SAL_KA3295AA	ST75713	2017	United States	Environment
784	SAL_KA3315AA	ST47772	2016	United States	Human
785	SAL_KA3376AA	ST78154	2017	United States	Human
786	SAL_KA3394AA	ST72022	2017	United States	Human
787	SAL_KA3399AA	ST78111	2017	United States	Human
788	SAL_KA3405AA	ST78032	2017	United States	Human
789	SAL_KA3414AA	ST78000	2017	United States	Human
790	SAL_KA3484AA	ST77931	2017	United States	Poultry
791	SAL_KA3486AA	ST72022	2017	United States	Poultry
792	SAL_KA3548AA	ST77935	2017	United States	Livestock
793	SAL_KA3559AA	ST72022	2017	United States	Poultry
794	SAL_KA3666AA	ST78333		United States
795	SAL_KA3673AA	ST78300		United States
796	SAL_KA3692AA	ST72022	2017	United States	Poultry
797	SAL_KA4263AA	ST79009	2009	England	Environment
798	SAL_KA4647AA	ST78746	2017	United States	Human
799	SAL_KA4708AA	ST78715	2017	United States	Human
800	SAL_KA4715AA	ST78732		United States
801	SAL_KA4815AA	ST78688	2017	United States	Poultry
802	SAL_KA4823AA	ST78643	2015	United States	Human
803	SAL_KA4987AA	ST79506	2011	United States	Poultry
804	SAL_KA5021AA	ST79484	2015	United States	Human
805	SAL_KA5028AA	ST51249	2013	United States	Environment
806	SAL_KA5032AA	ST79442	2013	United States	Environment
807	SAL_KA5049AA	ST16101	2010	Canada	Food
808	SAL_KA5053AA	ST79422	2010	Canada	Food
809	SAL_KA5138AA	ST79972	2017	United States	Poultry
810	SAL_KA5255AA	ST79798	2017	United States	Human
811	SAL_KA5257AA	ST79698		United States
812	SAL_KA5399AA	ST79698		United States
813	SAL_KA5401AA	ST47772	2017	United States	Human
814	SAL_KA5424AA	ST79685	2017	United States	Human
815	SAL_KA5471AA	ST79629	2017	United States	Human
816	SAL_KA5501AA	ST79678		United States
817	SAL_KA5539AA	ST79545	2017	United States	Human
818	SAL_KA5617AA	ST80056		United States
819	SAL_KA5668AA	ST80002		United States
820	SAL_KA5787AA	ST78715	2017	United States	Human
821	SAL_KA5865AA	ST80295		United States
822	SAL_KA5869AA	ST80298		United States
823	SAL_KA5971AA	ST80245	2017	United States	Human
824	SAL_KA5979AA	ST80246	2017	United States	Poultry
825	SAL_KA6169AA	ST78715	2017	United States	Environment
826	SAL_KA6319AA	ST80513	2017	United States	Poultry
827	SAL_KA6388AA	ST80575	2017	United States	Human
828	SAL_KA6397AA	ST80601		United States
829	SAL_KA6409AA	ST80605		United States
830	SAL_KA6417AA	ST70563	2016	United States	Environment
831	SAL_KA6420AA	ST82328		United States
832	SAL_KA6513AA	ST51710	2017	United States	Human
833	SAL_KA6516AA	ST78715	2017	United States	Human
834	SAL_KA6527AA	ST81210		United States
835	SAL_KA6534AA	ST81205		United States
836	SAL_KA6535AA	ST81140		United States
837	SAL_KA6536AA	ST81161		United States
838	SAL_KA6537AA	ST81206		United States
839	SAL_KA6538AA	ST81207		United States
840	SAL_KA6539AA	ST81151		United States
841	SAL_KA6540AA	ST81208		United States
842	SAL_KA6541AA	ST81209		United States
843	SAL_KA6542AA	ST81229		United States
844	SAL_KA6543AA	ST81256		United States
845	SAL_KA6544AA	ST81141		United States
846	SAL_KA6545AA	ST81117		United States
847	SAL_KA6546AA	ST81210		United States
848	SAL_KA6547AA	ST81210		United States
849	SAL_KA6548AA	ST81118		United States
850	SAL_KA6549AA	ST81210		United States
851	SAL_KA6550AA	ST81211		United States
852	SAL_KA6551AA	ST81210		United States
853	SAL_KA6552AA	ST81210		United States
854	SAL_KA6553AA	ST81162		United States
855	SAL_KA6554AA	ST81163		United States
856	SAL_KA6565AA	ST81142		United States
857	SAL_KA6689AA	ST81043	2017	United States	Poultry
858	SAL_KA6740AA	ST80947	2017	United States	Human
859	SAL_KA6769AA	ST80956		United States
860	SAL_KA6845AA	ST80902		United States
861	SAL_KA6859AA	ST80910		United States
862	SAL_KA7009AA	ST80727	2017	United States
863	SAL_KA7127AA	ST82340		United States
864	SAL_KA7129AA	ST81437		United States
865	SAL_KA7234AA	ST82161	2017	United States	Poultry
866	SAL_KA7297AA	ST82208	2017	United States	Human
867	SAL_KA7327AA	ST92823	2017	United States	Human
868	SAL_KA7356AA	ST78715	2017	United States	Human
869	SAL_KA7358AA	ST81687	2017	United States	Human
870	SAL_KA7364AA	ST78715	2017	United States	Human
871	SAL_KA7385AA	ST92828	2016	United States	Human
872	SAL_KA7474AA	ST153415	2017	United States	Human
873	SAL_KA7475AA	ST81650	2017	United States	Human
874	SAL_KA7476AA	ST82235	2017	United States	Human
875	SAL_KA7623AA	ST92871		United States	Human
876	SAL_KA7624AA	ST81568	2017	United States	Human
877	SAL_KA7737AA	ST81531	2017	United States	Human
878	SAL_KA7742AA	ST81798		United States
879	SAL_KA7800AA	ST81920	2017	United States	Human
880	SAL_KA7801AA	ST78715	2017	United States	Human
881	SAL_KA7805AA	ST81486		United States
882	SAL_KA7806AA	ST81787		United States
883	SAL_KA7815AA	ST78715		United States
884	SAL_KA7819AA	ST78715		United States
885	SAL_KA7821AA	ST78715	2017	United States	Human
886	SAL_KA7851AA	ST78715	2017	United States	Human
887	SAL_KA7876AA	ST78715		United States
888	SAL_KA7878AA	ST82147		United States
889	SAL_KA7898AA	ST81450	2017	United States	Human
890	SAL_KA7900AA	ST82107	2017	United States
891	SAL_KA7936AA	ST81781	2017	United States	Human
892	SAL_KA8011AA	ST78715	2017	United States	Human
893	SAL_KA8043AA	ST82156	2017	United States	Human
894	SAL_KA8068AA	ST81747	2017	United States	Human
895	SAL_KA8071AA	ST92808		United States
896	SAL_KA8143AA	ST81527		United States
897	SAL_KA8178AA	ST82027		United States
898	SAL_KA8203AA	ST81858	2017	United States	Human
899	SAL_KA8248AA	ST78715	2017	United States	Human
900	SAL_KA8264AA	ST82015
901	SAL_KA8290AA	ST81845
902	SAL_KA8456AA	ST81994	2017	United States	Human
903	SAL_KA8482AA	ST81979	2017	United States	Human
904	SAL_KA8487AA	ST81654	2017	United States	Human
905	SAL_KA8529AA	ST92669		United States
906	SAL_KA8535AA	ST92671	2017	United States	Human
907	SAL_KA8571AA	ST82424		United States
908	SAL_KA8572AA	ST92684		United States
909	SAL_KA8573AA	ST92693	2017	United States	Human
910	SAL_KA8580AA	ST92689		United States	Human
911	SAL_KA8610AA	ST82370		United States
912	SAL_KA8614AA	ST82386		United States
913	SAL_KA8619AA	ST82386	2017	United States	Human
914	SAL_KA8621AA	ST82383
915	SAL_KA8650AA	ST92711	2017	United States	Human
916	SAL_KA8902AA	ST82561		United States
917	SAL_KA8925AA	ST82440		United States
918	SAL_KA8941AA	ST82473		United States
919	SAL_KA8989AA	ST82571		United States
920	SAL_KA8991AA	ST82572		United States
921	SAL_KA8992AA	ST78715		United States
922	SAL_KA8993AA	ST81486		United States
923	SAL_KA8996AA	ST78715		United States
924	SAL_KA8997AA	ST82787		United States
925	SAL_KA8998AA	ST82788		United States
926	SAL_KA9000AA	ST82573		United States
927	SAL_KA9001AA	ST78715		United States
928	SAL_KA9031AA	ST78715	2017	United States
929	SAL_KA9033AA	ST82557	2017	United States
930	SAL_KA9049AA	ST82543	2017	United States
931	SAL_KA9089AA	ST77398		United States
932	SAL_KA9093AA	ST82508		United States
933	SAL_KA9139AA	ST82659	2017	United States	Poultry
934	SAL_KA9252AA	ST47772	2017	United States
935	SAL_KA9254AA	ST83104	2017	United States
936	SAL_KA9343AA	ST78715	2017	United States	Human
937	SAL_KA9348AA	ST83177		United States
938	SAL_KA9529AA	ST83003	2017	United States	Human
939	SAL_KA9552AA	ST82988		United States
940	SAL_KA9560AA	ST78715		United States
941	SAL_KA9565AA	ST82963	2017	United States	Human
942	SAL_KA9585AA	ST82977	2017	United States	Human
943	SAL_KA9595AA	ST78715	2017	United States	Environment
944	SAL_KA9603AA	ST82925		United States
945	SAL_KA9611AA	ST82944		United States
946	SAL_KA9612AA	ST82946		United States
947	SAL_KA9702AA	ST82806		United States
948	SAL_KA9718AA	ST82756	2017	United States	Human
949	SAL_KA9724AA	ST82762	2017	United States	Human
950	SAL_KA9765AA	ST82697	2017	United States	Human
951	SAL_KA9772AA	ST82708		United States
952	SAL_KA9775AA	ST82740		United States
953	SAL_KA9777AA	ST82741		United States
954	SAL_KA9779AA	ST82712		United States
955	SAL_KA9781AA	ST82705		United States
956	SAL_KA9867AA	ST63135	2017	United States	Human
957	SAL_KA9928AA	ST85700	2017	United States	Human
958	SAL_KA9931AA	ST78715		United States
959	SAL_KA9961AA	ST83365		United States
960	SAL_KA9963AA	ST83274	2017	United States	Human
961	SAL_KA9976AA	ST78715	2017	United States	Human
962	SAL_KA9995AA	ST77398	2017	United States	Poultry
963	SAL_LA0219AA	ST83515		United States
964	SAL_LA0380AA	ST70563	2016	United States	Environment
965	SAL_LA0421AA	ST83767
966	SAL_LA0448AA	ST83703		United States
967	SAL_LA0490AA	ST83714
968	SAL_LA0598AA	ST83958	2017	United States	Poultry
969	SAL_LA0651AA	ST81043	2017	United States	Poultry
970	SAL_LA0713AA	ST84107		United States
971	SAL_LA0722AA	ST84112		United States
972	SAL_LA0740AA	ST84095		United States
973	SAL_LA0741AA	ST84089		United States
974	SAL_LA0744AA	ST84072		United States
975	SAL_LA0746AA	ST84073		United States
976	SAL_LA0750AA	ST84058		United States
977	SAL_LA0897AA	ST83962	2017	United States	Poultry
978	SAL_LA1063AA	ST77398		United States
979	SAL_LA1069AA	ST84161		United States
980	SAL_LA1071AA	ST84163		United States
981	SAL_LA1233AA	ST84770		United States
982	SAL_LA1248AA	ST84738		United States
983	SAL_LA1277AA	ST84699	2017	United States	Human
984	SAL_LA1355AA	ST84584	2017	United States
985	SAL_LA1473AA	ST84822	2017	United States	Poultry
986	SAL_LA1825AA	ST84922	2017	United States	Poultry
987	SAL_LA1853AA	ST75562	2017	United States	Human
988	SAL_LA1946AA	ST85939	2001	Canada
989	SAL_LA2117AA	ST86299	2003	Austria	Poultry
990	SAL_LA2129AA	ST85790	2008	Netherlands	Poultry
991	SAL_LA2141AA	ST86310	2003	Austria	Human
992	SAL_LA2154AA	ST86316		United States	Human
993	SAL_LA2155AA	ST86317	2008	Netherlands	Poultry
994	SAL_LA2199AA	ST85781		United States
995	SAL_LA2296AA	ST82925		United States
996	SAL_LA2305AA	ST85564		United States
997	SAL_LA2310AA	ST82925		United States
998	SAL_LA2311AA	ST82925		United States
999	SAL_LA2312AA	ST82925		United States
1000	SAL_LA2313AA	ST82925		United States
1001	SAL_LA2314AA	ST82925		United States
1002	SAL_LA2315AA	ST82925		United States
1003	SAL_LA2316AA	ST82925		United States
1004	SAL_LA2343AA	ST85614	2005	United States	Food
1005	SAL_LA2649AA	ST85285	1996	Austria	Wild Animal
1006	SAL_LA2679AA	ST85343	1997	Austria	Wild Animal
1007	SAL_LA2686AA	ST87456	2000	Austria	Wild Animal
1008	SAL_LA2702AA	ST87470	1996	Austria	Wild Animal
1009	SAL_LA3242AA	ST85748		United States
1010	SAL_LA3245AA	ST85749		United States
1011	SAL_LA3246AA	ST51693		United States	Human
1012	SAL_LA3247AA	ST85750		United States
1013	SAL_LA3251AA	ST85752		United States
1014	SAL_LA3256AA	ST85755		United States
1015	SAL_LA3268AA	ST86040		United States
1016	SAL_LA3269AA	ST85763		United States
1017	SAL_LA3275AA	ST85798		United States
1018	SAL_LA3277AA	ST72022		United States
1019	SAL_LA3282AA	ST78715		United States
1020	SAL_LA3284AA	ST85799		United States
1021	SAL_LA3285AA	ST85800		United States
1022	SAL_LA3286AA	ST85727		United States
1023	SAL_LA3290AA	ST85729
1024	SAL_LA3307AA	ST72022		United States
1025	SAL_LA3668AA	ST86437	2017	United States	Poultry
1026	SAL_LA3671AA	ST86440	2017	United States	Poultry
1027	SAL_LA3725AA	ST86219		United States
1028	SAL_LA3743AA	ST82208		United States
1029	SAL_LA3745AA	ST78715		United States
1030	SAL_LA3749AA	ST86176		United States
1031	SAL_LA3751AA	ST153435	2017	United States	Human
1032	SAL_LA3757AA	ST86148		United States
1033	SAL_LA3767AA	ST86147		United States
1034	SAL_LA3768AA	ST78715		United States
1035	SAL_LA3770AA	ST86148		United States
1036	SAL_LA3803AA	ST86232		United States
1037	SAL_LA3863AA	ST86123		United States
1038	SAL_LA3938AA	ST86457		United States
1039	SAL_LA4005AA	ST86664	2017	United States	Poultry
1040	SAL_LA4129AA	ST86737		United States
1041	SAL_LA4132AA	ST86148		United States
1042	SAL_LA4137AA	ST86148		United States
1043	SAL_LA4140AA	ST86743		United States
1044	SAL_LA4154AA	ST7878		United States
1045	SAL_LA4168AA	ST86176		United States
1046	SAL_LA4176AA	ST86677		United States
1047	SAL_LA4180AA	ST86681		United States
1048	SAL_LA4185AA	ST86686	2017	United States	Human
1049	SAL_LA4195AA	ST86651		United States
1050	SAL_LA4197AA	ST78715		United States
1051	SAL_LA4202AA	ST86694		United States
1052	SAL_LA4275AA	ST86575		United States
1053	SAL_LA4299AA	ST86562		United States
1054	SAL_LA4311AA	ST86587		United States
1055	SAL_LA4313AA	ST86547		United States
1056	SAL_LA4331AA	ST82925		United States
1057	SAL_LA4333AA	ST86524		United States
1058	SAL_LA4336AA	ST86527		United States
1059	SAL_LA4337AA	ST86528		United States
1060	SAL_LA4776AA	ST87204	2017	United States	Poultry
1061	SAL_LA6975AA	ST74236	2016	United States	Environment
1062	SAL_LA8162AA	ST72022	2017	United States	Poultry
1063	SAL_LA8166AA	ST90672	2017	United States	Poultry
1064	SAL_MA0361AA	ST92246	2017	United States	Poultry
1065	SAL_MA1714AA	ST93445	2016	United States	Human
1066	SAL_MA2225AA	ST93600	2017	United States	Poultry
1067	SAL_MA2237AA	ST93886	2017	United States	Poultry
1068	SAL_MA2293AA	ST93817	2017	United States	Poultry
1069	SAL_MA2294AA	ST93818	2017	United States	Poultry
1070	SAL_MA3040AA	ST94285	2010	United States	Environment
1071	SAL_MA3161AA	ST83962	2017	United States	Poultry
1072	SAL_MA3162AA	ST96224	2017	United States	Poultry
1073	SAL_MA3553AA	ST94778		United Kingdom
1074	SAL_MA3605AA	ST94975	2017	United States	Poultry
1075	SAL_MA3606AA	ST72022	2017	United States	Poultry
1076	SAL_MA3608AA	ST94977	2017	United States	Poultry
1077	SAL_MA5008AA	ST96055	2017	United States	Poultry
1078	SAL_MA5648AA	ST97294	2017	United States	Poultry
1079	SAL_MA6080AA	ST96928
1080	SAL_MA6365AA	ST97354	2017	United States	Human
1081	SAL_MA6464AA	ST97655	2017	United States	Poultry
1082	SAL_MA6553AA	ST97996	2017	United States	Poultry
1083	SAL_MA7230AA	ST98936		United States
1084	SAL_MA7463AA	ST74206	2016	United States	Environment
1085	SAL_MA7471AA	ST98993	2017	United States	Poultry
1086	SAL_MA7481AA	ST98894	2017	United States	Poultry
1087	SAL_MA7502AA	ST51578	2017	United States	Poultry
1088	SAL_MA7961AA	ST98478		United Kingdom
1089	SAL_MA8086AA	ST99321	2015	United Kingdom	Human
1090	SAL_MA8109AA	ST99288	2015	United Kingdom	Human
1091	SAL_MA8111AA	ST427	2015	United Kingdom	Human
1092	SAL_MA8900AA	ST47772	2017	United States	Poultry
1093	SAL_MA8955AA	ST99983	2017	United States	Poultry
1094	SAL_MA9594AA	ST100811	2016	United States	Poultry
1095	SAL_MA9595AA	ST100817	2016	United States	Poultry
1096	SAL_MA9880AA	ST50583	2016	United States	Poultry
1097	SAL_MA9938AA	ST50583	2016	United States	Poultry
1098	SAL_MA9939AA	ST50583	2016	United States	Poultry
1099	SAL_NA0351AA	ST100340	2017	United States	Poultry
1100	SAL_NA0475AA	ST101805	2017	United States	Livestock
1101	SAL_NA1349AA	ST72022	2017	United States	Poultry
1102	SAL_NA1377AA	ST102263	2017	United States	Poultry
1103	SAL_NA1394AA	ST102259	2017	United States	Poultry
1104	SAL_NA1654AA	ST102038	2017	United States	Livestock
1105	SAL_NA4075AA	ST104336	2017	United States	Poultry
1106	SAL_NA4386AA	ST104462	2017	United States	Poultry
1107	SAL_NA4547AA	ST104562	2017	United States	Poultry
1108	SAL_NA4605AA	ST104462	2017	United States	Livestock
1109	SAL_NA6282AA	ST106368	2018	United States	Poultry
1110	SAL_NA6331AA	ST106347	2017	United States	Poultry
1111	SAL_NA6361AA	ST81043	2018	United States	Poultry
1112	SAL_NA6391AA	ST106253	2017	United States	Poultry
1113	SAL_NA7233AA	ST156149	2014	South Korea	Environment
1114	SAL_OA0555AA	ST47772	2018	United States	Poultry
1115	SAL_OA1008AA	ST104336	2018	United States	Poultry
1116	SAL_OA1458AA	ST110297	2018	United States	Poultry
1117	SAL_OA2753AA	ST152411	2016	United Kingdom	Human
1118	SAL_OA2829AA	ST152329	2018	United States	Livestock
1119	SAL_OA5977AA	ST111279	2017	United States	Environment
1120	SAL_OA9566AA	ST114306	2018	United States	Environment
1121	SAL_PA0702AA	ST116206	2018	United States	Livestock
1122	SAL_PA0976AA	ST113427	2011	United States	Wild Animal
1123	SAL_PA1215AA	ST116811	2017	United States	Environment
1124	SAL_PA1222AA	ST116814	2017	United States	Environment
1125	SAL_PA1227AA	ST75043	2017	United States	Environment
1126	SAL_PA2513AA	ST118082	2018	United Kingdom	Human
1127	SAL_PA2514AA	ST118084	2018	United Kingdom	Human
1128	SAL_PA3623AA	ST118236	2016	United States	Environment
1129	SAL_PA4114AA	ST116814	2017	United States	Environment
1130	SAL_PA4164AA	ST119009	2017	United States	Environment
1131	SAL_PA4166AA	ST119009	2017	United States	Environment
1132	SAL_PA4170AA	ST118951	2018	United States	Poultry
1133	SAL_PA4172AA	ST118959	2018	United States	Livestock
1134	SAL_PA4305AA	ST73603	2017	United Kingdom	Human
1135	SAL_PA4772AA	ST119532	2015	United Kingdom	Human
1136	SAL_PA4796AA	ST119573	2015	United Kingdom	Human
1137	SAL_PA4826AA	ST119548	2017	United Kingdom	Human
1138	SAL_PA4960AA	ST119822	2017	United Kingdom	Human
1139	SAL_PA5396AA	ST72022	2018	United States	Poultry
1140	SAL_PA7887AA	ST122374	2016	United Kingdom	Human
1141	SAL_PA7946AA	ST122220	2017	United Kingdom	Human
1142	SAL_PA8372AA	ST122292	2017	United Kingdom	Human
1143	SAL_PA8947AA	ST123223	2015	United Kingdom	Human
1144	SAL_PA9051AA	ST123073	2017	United Kingdom	Human
1145	SAL_QA0270AA	ST124072	2017	United States	Environment
1146	SAL_QA0667AA	ST60978	2016	United Kingdom	Human
1147	SAL_QA0725AA	ST124309	2017	United Kingdom	Human
1148	SAL_QA0863AA	ST124996	2015	United Kingdom	Human
1149	SAL_QA1186AA	ST124582	2018	United States	Poultry
1150	SAL_QA1209AA	ST72022	2018	United States	Poultry
1151	SAL_QA1235AA	ST124533	2018	United States	Poultry
1152	SAL_QA1491AA	ST125092	2015	United Kingdom	Human
1153	SAL_QA1729AA	ST125370	2016	United Kingdom	Human
1154	SAL_QA2119AA	ST125754	2018	United Kingdom	Human
1155	SAL_QA2182AA	ST127041	2016	United Kingdom	Human
1156	SAL_QA2358AA	ST125582	2018	United Kingdom	Human
1157	SAL_QA2629AA	ST125902	2018	United States	Poultry
1158	SAL_QA2672AA	ST126198	2017	United Kingdom	Human
1159	SAL_QA2910AA	ST126023	2017	United Kingdom	Human
1160	SAL_QA4003AA	ST127139	2017	United Kingdom	Human
1161	SAL_QA4078AA	ST128404	2017	United Kingdom	Human
1162	SAL_QA4126AA	ST127081	2017	United Kingdom	Human
1163	SAL_QA4822AA	ST128982	2016	United Kingdom	Human
1164	SAL_QA5026AA	ST128273	2016	United Kingdom	Human
1165	SAL_QA5209AA	ST128023	2015	United Kingdom	Human
1166	SAL_QA5256AA	ST51578	2016	United Kingdom	Human
1167	SAL_QA5415AA	ST127939	2017	United Kingdom	Human
1168	SAL_QA5437AA	ST127955	2017	United Kingdom	Human
1169	SAL_QA5767AA	ST128520	2018	United Kingdom	Human
1170	SAL_QA6183AA	ST128805	2015	United Kingdom	Human
1171	SAL_QA6471AA	ST129115	2016	United Kingdom	Human
1172	SAL_QA6498AA	ST129009	2015	United Kingdom	Human
1173	SAL_QA6768AA	ST129321	2015	United Kingdom	Human
1174	SAL_QA6949AA	ST111002	2018	United States	Poultry
1175	SAL_QA7258AA	ST129951	2015	United Kingdom	Human
1176	SAL_QA7508AA	ST130542	2017	United Kingdom	Human
1177	SAL_QA7527AA	ST130499	2015	United Kingdom	Human
1178	SAL_QA7732AA	ST130231	2016	United Kingdom	Human
1179	SAL_QA7835AA	ST130062	2017	United Kingdom	Human
1180	SAL_QA8188AA	ST130765	2015	United Kingdom	Human
1181	SAL_QA8293AA	ST130714	2016	United Kingdom	Human
1182	SAL_QA8328AA	ST130677	2017	United Kingdom	Human
1183	SAL_QA9476AA	ST133200	2015	United Kingdom	Human
1184	SAL_QA9904AA	ST132489	2017	United Kingdom	Human
1185	SAL_QA9924AA	ST136014	2015	United Kingdom	Human
1186	SAL_QA9966AA	ST154389	2017	United Kingdom	Human
1187	SAL_RA0049AA	ST134548	2002	Peru	Human
1188	SAL_RA0212AA	ST132072	2016	United Kingdom	Human
1189	SAL_RA0353AA	ST131976	2015	United Kingdom	Human
1190	SAL_RA0415AA	ST131909	2015	United Kingdom	Human
1191	SAL_RA0568AA	ST1642	2017	United Kingdom	Human
1192	SAL_RA0616AA	ST132539	2017	United Kingdom	Human
1193	SAL_RA0663AA	ST132489	2017	United Kingdom	Human
1194	SAL_RA1088AA	ST132113	2016	United Kingdom	Human
1195	SAL_RA1254AA	ST132733	2018	United States	Poultry
1196	SAL_RA2765AA	ST133024	2016	United Kingdom	Human
1197	SAL_RA2772AA	ST119548	2017	United Kingdom	Human
1198	SAL_RA2857AA	ST134930	2018	United Kingdom	Human
1199	SAL_RA3397AA	ST135251	2016	United Kingdom	Human
1200	SAL_RA3828AA	ST135927	2014	Vietnam	Wild Animal
1201	SAL_RA3921AA	ST135889	2015	United Kingdom	Human
1202	SAL_RA3999AA	ST135756	2016	United Kingdom	Human
1203	SAL_RA5447AA	ST136817	2016	United Kingdom	Human
1204	SAL_RA5531AA	ST139000	2018	United States	Poultry
1205	SAL_RA5664AA	ST136659	2016	United Kingdom	Food
1206	SAL_RA6683AA	ST137224	2018	United States	Poultry
1207	SAL_RA6685AA	ST137210	2018	United States	Poultry
1208	SAL_RA7172AA	ST138146	2017	United Kingdom	Human
1209	SAL_RA7342AA	ST137926	2015	United Kingdom	Human
1210	SAL_RA7395AA	ST137900	2016	United Kingdom
1211	SAL_RA7928AA	ST138584	2018	United States	Poultry
1212	SAL_RA8033AA	ST125582	2018	United Kingdom	Human
1213	SAL_RA8237AA	ST138678	2016	United Kingdom	Human
1214	SAL_RA8276AA	ST138703	2016	United Kingdom	Human
1215	SAL_RA8435AA	ST138788	2018	United States	Poultry
1216	SAL_SA0058AA	ST139505	2017	United States	Poultry
1217	SAL_SA0184AA	ST77398	2017	United States	Poultry
1218	SAL_SA0252AA	ST139332	2017	United States	Poultry
1219	SAL_SA1540AA	ST133967	2001	Canada
1220	SAL_SA1541AA	ST133968	2002	United States
1221	SAL_SA1542AA	ST133969	2001	United States
1222	SAL_SA2645AA	ST140445	2018	United States	Poultry
1223	SAL_SA2894AA	ST141442	2018	United States	Poultry
1224	SAL_SA3400AA	ST142404	2018	United States	Poultry
1225	SAL_SA5737AA	ST142476	2018	United States	Poultry
1226	SAL_SA5791AA	ST132876	2018	United Kingdom	Human
1227	SAL_SA5927AA	ST142829	2018	United Kingdom	Human
1228	SAL_SA5965AA	ST132876	2018	United Kingdom	Human
1229	SAL_SA6261AA	ST143150	2018	United Kingdom	Human
1230	SAL_SA6297AA	ST143115	2018	United Kingdom	Human
1231	SAL_SA6366AA	ST143041	2018	United Kingdom	Human
1232	SAL_SA6386AA	ST143027	2018	United Kingdom	Human
1233	SAL_SA6389AA	ST143054	2018	United Kingdom	Human
1234	SAL_SA6582AA	ST143916	2017	United Kingdom	Human
1235	SAL_SA7275AA	ST144081	2018	United States	Poultry
1236	SAL_SA7479AA	ST144345	2018	United Kingdom	Human
1237	SAL_SA7487AA	ST126198	2017	United Kingdom	Human
1238	SAL_SA7633AA	ST136659	2016	United Kingdom	Food
1239	SAL_SA7759AA	ST144526	2017	United Kingdom	Human
1240	SAL_SA7775AA	ST144537	2017	United Kingdom	Human
1241	SAL_SA7836AA	ST144804	2015	United Kingdom	Human
1242	SAL_SA7843AA	ST144345	2018	United Kingdom	Human
1243	SAL_SA7910AA	ST144743	2016	United Kingdom	Human
1244	SAL_SA7912AA	ST132489	2017	United Kingdom	Human
1245	SAL_SA8617AA	ST144900	2018	United Kingdom	Human
1246	SAL_SA8675AA	ST144882	2016	United Kingdom	Human
1247	SAL_SA9025AA	ST145367	2017	United States	Poultry
1248	SAL_SA9058AA	ST154426	2017	United States	Poultry
1249	SAL_SA9142AA	ST82161	2017	United States	Poultry
1250	SAL_SA9146AA	ST82161	2017	United States	Poultry
1251	SAL_SA9193AA	ST82161	2017	United States	Poultry
1252	SAL_TA0020AA	ST145945	2018	United States	Poultry
1253	SAL_TA0451AA	ST132489	2017	United Kingdom	Human
1254	SAL_TA0454AA	ST146178	2018	United Kingdom	Human
1255	SAL_TA0639AA	ST146439	2018	United States	Poultry
1256	SAL_TA0730AA	ST146425	2015	United States	Food
1257	SAL_TA0776AA	ST146635	2018	United Kingdom	Human
1258	SAL_TA0959AA	ST146664	2018	United States	Poultry
1259	SAL_TA1370AA	ST146790	2018	United States	Poultry
1260	SAL_TA2330AA	ST147817	2018	United Kingdom	Human
1261	SAL_TA2371AA	ST147804	2018	United Kingdom	Human
1262	SAL_TA2422AA	ST147728	2015	United States	Food
1263	SAL_TA2425AA	ST147731	2015	United States	Food
1264	SAL_TA2429AA	ST147735	2015	United States	Food
1265	SAL_TA2430AA	ST147737	2015	United States	Food
1266	SAL_TA2431AA	ST147736	2015	United States	Food
1267	SAL_TA2432AA	ST147738	2015	United States	Food
1268	SAL_TA2434AA	ST147739	2015	United States	Food
1269	SAL_TA2437AA	ST147731	2015	United States	Food
1270	SAL_TA2507AA	ST148232	2008	Mexico	Environment
1271	SAL_TA2568AA	ST148232	2008	Mexico	Environment
1272	SAL_TA2685AA	ST148106	2018	United States	Livestock
1273	SAL_TA2812AA	ST147909	2015	United States	Food
1274	SAL_TA2813AA	ST147907	2015	United States	Food
1275	SAL_TA2816AA	ST147911	2015	United States	Food
1276	SAL_TA2817AA	ST147911	2015	United States	Food
1277	SAL_TA2823AA	ST147915	2015	United States	Food
1278	SAL_TA2824AA	ST147916	2015	United States	Food
1279	SAL_TA2825AA	ST147920	2015	United States	Food
1280	SAL_TA2827AA	ST147921	2015	United States	Food
1281	SAL_TA2832AA	ST147925	2015	United States	Food
1282	SAL_TA3004AA	ST148368	2018	United States	Poultry
1283	SAL_TA5236AA	ST149904	2018	United Kingdom	Human
1284	SAL_TA5307AA	ST144900	2018	United Kingdom	Human
1285	SAL_TA5969AA	ST146114	2018	United Kingdom	Human
1286	SAL_TA6018AA	ST150053	2018	United States	Poultry
1287	SAL_TA6033AA	ST150083	2018	United States	Poultry
1288	SAL_TA6151AA	ST150163	2018	United States	Poultry
1289	SAL_TA6578AA	ST151079	2018	United States	Poultry
1290	SAL_TA6679AA	ST151203	2018	United Kingdom	Human
1291	SAL_TA6954AA	ST146114	2018	United Kingdom	Human
1292	SAL_TA7413AA	ST151759	2018	United Kingdom	Human
1293	SAL_TA8510AA	ST153658	2018	United Kingdom	ND
1294	SAL_TA9654AA	ST155684	2018	United States	Poultry
1295	SAL_TA9808AA	ST155886	2018	United States	Livestock
1296	SAL_UA1616AA	ST156184	2014	China	Human
1297	SAL_UA2773AA	ST157017	2018	United Kingdom	ND
1298	SAL_UA2811AA	ST157102	2018	United Kingdom	Human
1299	SAL_UA2962AA	ST146635	2018	United Kingdom	Human
1300	SAL_UA2965AA	ST146635	2018	United Kingdom	Human
1301	SAL_UA3011AA	ST161547	2018	United Kingdom	Human
1302	SAL_UA3696AA	ST144900	2018	United Kingdom	Human
1303	SAL_UA4736AA	ST162174	2018	United Kingdom	Human
1304	SAL_UA4831AA	ST162273	2018	United Kingdom	Human
1305	SAL_UA5070AA	ST162378	2018	United States	Poultry
1306	SAL_UA6169AA	ST163189	2018	United Kingdom	Human
1307	SAL_UA7203AA	ST161173	2018	United Kingdom	Human
1308	SAL_UA7760AA	ST47772	2018	United States	Poultry
1309	SAL_UA7769AA	ST164186	2018	United States	Poultry
1310	SAL_UA7775AA	ST164161	2018	United States	Poultry
1311	SAL_UA9579AA	ST144900	2018	United Kingdom	Human
1312	SAL_UA9674AA	ST165464	2018	United States	Livestock
1313	SAL_UA9688AA	ST165451	2019	United Kingdom	Human
1314	SAL_VA0116AA	ST144345	2019	United Kingdom	Human
1315	SAL_VA0233AA	ST165657	2019	United States	Poultry
1316	SAL_VA1981AA	ST168901	2017	United Kingdom	Human
1317	SAL_VA1986AA	ST168896	2017	United Kingdom	Human
1318	SAL_VA2462AA	ST169169	2017	United Kingdom	Human
1319	SAL_VA2716AA	ST122292	2017	United Kingdom	Human
1320	SAL_VA2724AA	ST169338	2017	United Kingdom	Human
1321	SAL_VA2731AA	ST169343	2017	United Kingdom	Human
1322	SAL_VA2748AA	ST130542	2017	United Kingdom	Human
1323	SAL_VA3111AA	ST168173	2017	United Kingdom	Human
1324	SAL_VA3115AA	ST168174	2017	United Kingdom	Human
1325	SAL_VA3299AA	ST168017	2017	United Kingdom	Human
1326	SAL_VA3395AA	ST168479	2017	United Kingdom	Human
1327	SAL_VA3410AA	ST1642	2017	United Kingdom	Human
1328	SAL_VA4075AA	ST174542	2014	United States	Human
1329	SAL_VA4098AA	ST174590	2014	United States	Human
1330	SAL_VA4263AA	ST172662	2014	United States	Human
1331	SAL_VA4407AA	ST171231	2017	United Kingdom	Human
1332	SAL_VA6049AA	ST169928
1333	SAL_VA6050AA	ST169938
1334	SAL_VA6723AA	ST168882	2019	United States	Poultry
1335	SAL_VA7074AA	ST167087
1336	SAL_VA7078AA	ST167091
1337	SAL_VA7096AA	ST176400	2017	United Kingdom	Human
1338	SAL_VA7196AA	ST147736
1339	SAL_VA7267AA	ST167107
1340	SAL_VA7268AA	ST167108
1341	SAL_VA7280AA	ST167117
1342	SAL_VA7281AA	ST147736
1343	SAL_VA7297AA	ST167212
1344	SAL_VA7298AA	ST167201
1345	SAL_VA7299AA	ST167212
1346	SAL_VA7301AA	ST167212
1347	SAL_VA7302AA	ST167225
1348	SAL_VA7303AA	ST147911
1349	SAL_VA7304AA	ST167261
1350	SAL_VA7305AA	ST167262
1351	SAL_VA7308AA	ST147911
1352	SAL_VA7310AA	ST167267
1353	SAL_VA7321AA	ST167343
1354	SAL_VA7324AA	ST167350
1355	SAL_VA7332AA	ST167348
1356	SAL_VA7712AA	ST176530	2018	United States	Poultry
1357	SAL_VA7826AA	ST172139	2019	United States	Poultry
1358	SAL_VA8181AA	ST144345	2019	United Kingdom	Human
1359	SAL_VA8528AA	ST172511	2017	United Kingdom	Human
1360	SAL_VA9121AA	ST172831	2016	United Kingdom	Human
1361	SAL_VA9208AA	ST172760	2016	United Kingdom	Human
1362	SAL_VA9316AA	ST173227	2016	United Kingdom	Human
1363	SAL_VA9327AA	ST173173	2016	United Kingdom	Human
1364	SAL_VA9363AA	ST173193	2016	United Kingdom	Human
1365	SAL_VA9428AA	ST173121	2016	United Kingdom	Human
1366	SAL_VA9654AA	ST173213	2019	United Kingdom	Human
1367	SAL_VA9756AA	ST173480	2016	United Kingdom	Human
1368	SAL_VA9936AA	ST173676	2016	United Kingdom	Human
1369	SAL_WA0241AA	ST173826	2015	United Kingdom	Human
1370	SAL_WA0305AA	ST174253	2015	United Kingdom	Human
1371	SAL_WA0621AA	ST174171	2019	United States	Poultry
1372	SAL_WA0645AA	ST174130	2019	United States	Livestock
1373	SAL_WA0751AA	ST174254	2015	United Kingdom	Food
1374	SAL_WA1060AA	ST174528	2019	United States	Livestock
1375	SAL_WA1300AA	ST137926	2015	United Kingdom	Human
1376	SAL_WA1820AA	ST176482	2019	United States	Poultry
1377	SAL_WA2459AA	ST175303	2005	United States	Environment
1378	SAL_WA2804AA	ST175069	1998	Austria	Wild Animal
1379	SAL_WA2847AA	ST175044	2007	United States	Environment
1380	SAL_WA3028AA	ST174896	2008	England	Poultry
1381	SAL_WA3157AA	ST45959	2005	United States	Environment
1382	SAL_WA3932AA	ST176876	2019	United Kingdom	Human
1383	SAL_WA4279AA	ST177121	2019	United Kingdom	Human
1384	SAL_WA4458AA	ST177361	2019	United Kingdom	Human
1385	SAL_WA4496AA	ST177351	2019	United Kingdom	ND
1386	SAL_WA4900AA	ST177753	2005	United States	Environment
1387	SAL_WA5240AA	ST177947	2019	United States	Poultry
1388	SAL_WA5609AA	ST177361	2019	United Kingdom	Human
1389	SAL_WA6315AA	ST178894	2019	United States	Poultry
1390	SAL_WA6755AA	ST178894	2019	United States	Poultry
1391	SAL_XA0084AA	ST182504	2019	United States	Aquatic Animal
1392	SAL_XA1577AA	ST182883		United States	Human
1393	SAL_XA1663AA	ST148232	2008	Mexico	Environment
1394	SAL_XA2241AA	ST183556	2018	United States	Poultry
1395	SAL_XA2254AA	ST128901	2018	United States	Poultry
1396	SAL_XA3462AA	ST427	2019	United Kingdom	Human
1397	SAL_XA3475AA	ST184704	2019	United Kingdom	Human
1398	SAL_XA4455AA	ST186279	2019	United Kingdom	Human
1399	SAL_XA4628AA	ST185938	2019	United Kingdom	Human
1400	SAL_XA6918AA	ST188267	2019	United Kingdom	Human
1401	SAL_XA6936AA	ST185938	2019	United Kingdom	Human
1402	SAL_XA6957AA	ST188246	2019	United Kingdom	Human
1403	SAL_XA7498AA	ST188677	2019	United States	Poultry
1404	SAL_XA7732AA	ST188819	2018	United States	Wild Animal
1405	SAL_XA8837AA	ST189897	2004	Taiwan	Human
1406	SAL_XA8858AA	ST189877	1993	Austria	Wild Animal
1407	SAL_XA9343AA	ST189386	1996	Austria	Wild Animal
1408	SAL_XA9782AA	ST188267	2019	United Kingdom	Human
1409	SAL_XA9794AA	ST190353	2019	United Kingdom	Human
1410	SAL_YA0696AA	ST191012	2019	United Kingdom	Human
1411	SAL_YA3153AA	ST193186	2019	United States	Poultry
1412	SAL_YA3525AA	ST194695	2019	United Kingdom	Human
1413	SAL_YA4900AA	ST194231	1997		Human
1414	SAL_YA4993AA	ST194161	2007	England	Environment
1415	SAL_YA5086AA	ST194074	2005	Taiwan	Human
1416	SAL_YA5296AA	ST193875	2006	Wales	Livestock
1417	SAL_YA5404AA	ST195600	2019	United States	Livestock
1418	SAL_YA7509AA	ST197264	2019	United States	Aquatic Animal
1419	SAL_YA7885AA	ST197674	2019	United States	Poultry
1420	SAL_YA7950AA	ST197586	2019	United States	Poultry
1421	SAL_YA7952AA	ST164161	2019	United States	Poultry
1422	SAL_YA8622AA	ST198589	2019	United Kingdom	Human
1423	SAL_YA9269AA	ST198842	2019	United States	Aquatic Animal
1424	SAL_ZA0016AA	ST199536	2019	United Kingdom	Human
1425	SAL_ZA1031AA	ST200388	2019	United Kingdom	Human
1426	SAL_ZA2300AA	ST201152	2019	United Kingdom	Human
1427	SAL_ZA2470AA	ST201283	2019	United Kingdom	Human
1428	SAL_ZA2790AA	ST201681	2019	United States	Poultry
1429	SAL_ZA4207AA	ST176482	2019	United States	Poultry
1430	SAL_ZA5277AA	ST203815	2019	United Kingdom	Human
1431	SAL_ZA7237AA	ST205524	2007	England	Environment
1432	SAL_ZA9551AA	ST206737	2018	Germany	Wild Animal
1433	SAL_ZA9878AA	ST206269	2019	United Kingdom	Human
1434	SAL_ZA9930AA	ST206225	2019	United Kingdom	Human
1435	SAL_AB0056AA	ST206148	2019	United Kingdom	Human
1436	SAL_AB0209AA	ST53978	2011	Canada	Human
1437	SAL_AB0213AA	ST205995	2014	Canada	Human
1438	SAL_AB0833AA	ST208432	2019	United States	Poultry
1439	SAL_AB0938AA	ST208348	2019	United Kingdom	Human
1440	SAL_AB0962AA	ST208363	2019	United Kingdom	Human
1441	SAL_AB1002AA	ST208294	2019	United Kingdom	Human
1442	SAL_AB1508AA	ST41555	2009	United States	Environment
1443	SAL_AB1636AA	ST208888	2019	United Kingdom	Human
1444	SAL_AB1805AA	ST209004	2019	United Kingdom	Human
1445	SAL_AB1816AA	ST209004	2019	United Kingdom	Human
1446	SAL_AB1956AA	ST209051	2014	Canada	Human
1447	SAL_AB1966AA	ST7878	2014	Canada	Human
1448	SAL_AB1967AA	ST205995	2014	Canada	Human
1449	SAL_AB1977AA	ST209033	2012	Canada	Human
1450	SAL_AB1983AA	ST205995	2014	Canada	Human
1451	SAL_AB8536AA	ST209809	2019	United States	Poultry
1452	SAL_AB9073AA	ST214292	2019	United Kingdom	Human
1453	SAL_AB9087AA	ST209004	2019	United Kingdom	Human
1454	SAL_AB9284AA	ST214463	2019	United States	Poultry
1455	SAL_BB1076AA	ST72022	2018	United States	Poultry
1456	SAL_BB1281AA	ST215201	2008	Northern Ireland	Human
1457	SAL_BB1738AA	ST214813	2006	Northern Ireland	Human
1458	SAL_BB2909AA	ST193431	2019	United Kingdom	Human
1459	SAL_BB2921AA	ST217373	2015	United States	Environment
1460	SAL_BB4159AA	ST218253	2019	United States	Livestock
1461	SAL_BB4968AA	ST219826	2008	Ireland	Human
1462	SAL_BB6436AA	ST220171	2019	United Kingdom	Human
1463	SAL_BB7118AA	ST220660	2019	United States	Poultry
1464	SAL_BB7119AA	ST195424	2019	United States	Poultry
1465	SAL_BB7641AA	ST220759	2019	United Kingdom	Human
1466	SAL_BB8246AA	ST221223	2006	Ireland	Human
1467	SAL_BB8265AA	ST221177	2008	Ireland	Human
1468	SAL_BB8300AA	ST221179	2005	Ireland	Human
1469	SAL_BB8306AA	ST221177	2007	Ireland	Human
1470	SAL_BB8328AA	ST221156	2006	Ireland	Human
1471	SAL_BB8365AA	ST221127	2008	Ireland	Human
1472	SAL_BB8370AA	ST221124	2004	Ireland	Human
1473	SAL_BB8387AA	ST221118	2007	Ireland	Human
1474	SAL_BB8416AA	ST221091	2004	Ireland	Human
1475	SAL_BB8497AA	ST221610	2019	United Kingdom	Human
1476	SAL_BB9302AA	ST222133	2008	Mexico	Environment
1477	SAL_BB9324AA	ST148232	2008	Mexico	Environment
1478	SAL_CB0207AA	ST225165	2020	United Kingdom	Human
1479	SAL_CB0645AA	ST224752	2018	United States	Environment
1480	SAL_CB0665AA	ST224763	2018	United States	Environment
1481	SAL_CB0809AA	ST224515	2018	United States	Environment
1482	SAL_CB0827AA	ST224529	2018	United States	Environment
1483	SAL_CB0835AA	ST224472	2018	United States	Environment
1484	SAL_CB1007AA	ST111002	2018	United States	Environment
1485	SAL_CB1155AA	ST224260	2020	United States	Poultry
1486	SAL_CB1432AA	ST223994	2020	United States	Poultry
1487	SAL_CB1637AA	ST223806	2020	United States	Aquatic Animal
1488	SAL_CB2326AA	ST223313	2019	United States	Poultry
1489	SAL_CB2469AA	ST223137	2019	United Kingdom	Human
1490	SAL_CB2520AA	ST223096	2018	United States	Environment
1491	SAL_CB2850AA	ST225331	2020	United Kingdom	Food
1492	SAL_CB2980AA	ST225370	2019	United States	Livestock
1493	SAL_CB3407AA	ST225732	2020	United States	Poultry
1494	SAL_CB3486AA	ST225727	2020	United States	Poultry
1495	SAL_CB3597AA	ST225611	2018	United States	Environment
1496	SAL_CB3598AA	ST225612	2018	United States	Environment
1497	SAL_CB3614AA	ST225612	2018	United States	Environment
1498	SAL_CB3617AA	ST225583	2018	United States	Environment
1499	SAL_CB3625AA	ST225589	2018	United States	Environment
1500	SAL_CB3629AA	ST225566	2018	United States	Environment
1501	SAL_CB3632AA	ST225567	2018	United States	Environment
1502	SAL_CB3649AA	ST225559	2018	United States	Environment
1503	SAL_CB3651AA	ST225561	2018	United States	Environment
1504	SAL_CB3653AA	ST225562	2018	United States	Environment
1505	SAL_CB3659AA	ST225552	2018	United States	Environment
1506	SAL_CB3661AA	ST225553	2018	United States	Environment
1507	SAL_CB3664AA	ST225543	2018	United States	Environment
1508	SAL_CB3665AA	ST225542	2018	United States	Environment
1509	SAL_CB3740AA	ST225864	2018	Chile	Food
1510	SAL_CB3866AA	ST226114	2018	United States	Environment
1511	SAL_CB3888AA	ST224752	2018	United States	Environment
1512	SAL_CB3890AA	ST75043	2018	United States	Environment
1513	SAL_CB4557AA	ST226660	2020	United States	Poultry
1514	SAL_CB4559AA	ST226631	2020	United States	Poultry
1515	SAL_CB4613AA	ST226629	2020	United States	Poultry
1516	SAL_CB5407AA	ST227413	2020	United States	Poultry
1517	SAL_CB5957AA	ST55443	2020	United States	Poultry
1518	SAL_CB6457AA	ST228148	2020	United States	Poultry
1519	SAL_CB7492AA	ST224752	2018	United States	Environment
1520	SAL_CB7500AA	ST224752	2018	United States	Environment
1521	SAL_CB7501AA	ST224752	2018	United States	Environment
1522	SAL_CB9022AA	ST230566	2008	United States	Livestock
1523	SAL_CB9047AA	ST230460	2008	United States	Livestock
1524	SAL_CB9087AA	ST230424	2007	United States	Livestock
1525	SAL_CB9221AA	ST230509	2010	United States	Livestock
1526	SAL_DB0747AA	ST231963	2019	United States	Environment
1527	SAL_DB1432AA	ST232245	2011	China	Human
1528	SAL_DB2387AA	ST169928	1905		Food
1529	SAL_DB3727AA	ST234207	2020	United States	Poultry
1530	SAL_DB4417AA	ST234408	2020	United Kingdom	Human
1531	SAL_DB4938AA	ST234927	2010	China	Poultry
1532	SAL_DB4943AA	ST234927	2010	China	Poultry
1533	SAL_DB4947AA	ST234929	2010	China	Poultry
1534	SAL_DB5882AA	ST235535	2010	China	Poultry
1535	SAL_DB6027AA	ST235708	2010	China	Poultry
1536	SAL_DB6029AA	ST235706	2006	China	Poultry
1537	SAL_DB6031AA	ST235709	2011	China	Poultry
1538	SAL_DB6041AA	ST235715	2010	China	Poultry
1539	SAL_DB6271AA	ST236143	2020	United Kingdom	Human
1540	SAL_DB6432AA	ST234927	2006	China	Poultry
1541	SAL_DB6444AA	ST236249	2010	China	Poultry
1542	SAL_DB6592AA	ST236311	2010	China	Poultry
1543	SAL_DB6612AA	ST236324	2012	China	Poultry
1544	SAL_DB6616AA	ST236324	2009	China	Human
1545	SAL_DB6656AA	ST236398	2009	China	Poultry
1546	SAL_DB6693AA	ST236445	2010	China	Poultry
1547	SAL_DB6694AA	ST236444	2010	China	Poultry
1548	SAL_DB6697AA	ST236440	2010	China	Poultry
1549	SAL_DB7137AA	ST236758	2020	United Kingdom	Human
1550	SAL_DB8591AA	ST241354
1551	SAL_DB8647AA	ST241402
1552	SAL_DB8675AA	ST241444
1553	SAL_DB9322AA	ST238424	2019	United States	Poultry
1554	SAL_EB0645AA	ST240348	2020	United Kingdom	Human
1555	SAL_EB1336AA	ST240442	2020	United Kingdom	Human
1556	SAL_EB1889AA	ST240978	2020	United States	Livestock
1557	SAL_EB2425AA	ST241479	2020	United Kingdom	Human
1558	SAL_EB4450AA	ST243140	2017	Canada	Human
1559	SAL_EB5246AA	ST244126	2014	Canada	Human
1560	SAL_EB5248AA	ST243957	2014	Canada	Human
1561	SAL_EB5252AA	ST243955	2014	Canada	Human
1562	SAL_EB5279AA	ST7878	2014	Canada	Human
1563	SAL_EB5283AA	ST243982	2014	Canada	Human
1564	SAL_EB5285AA	ST243980	2014	Canada	Human
1565	SAL_EB5287AA	ST243993	2014	Canada	Human
1566	SAL_EB5289AA	ST243990	2014	Canada	Human
1567	SAL_EB5293AA	ST243983	2014	Canada	Human
1568	SAL_EB5303AA	ST243996	2019	Canada	Livestock
1569	SAL_EB6365AA	ST200388	2019	United Kingdom	Human
1570	SAL_EB6469AA	ST162273	2018	United Kingdom	Human
1571	SAL_EB8019AA	ST246597	2020	United States	Livestock
1572	SAL_FB0231AA	ST248001	2020	United Kingdom	Human
1573	SAL_FB0742AA	ST248394	2017	Canada	Human
1574	SAL_FB0770AA	ST248346	2020	United States	Poultry
1575	SAL_FB2294AA	ST249603	2014	Canada	Human
1576	SAL_FB2308AA	ST249605	2014	Canada	Human
1577	SAL_FB2310AA	ST249611	2014	Canada	Human
1578	SAL_FB2405AA	ST249716	2014	Canada	Human
1579	SAL_FB3164AA	ST7878	2018	Canada	Human
1580	SAL_FB3192AA	ST250401	2018	Canada	Human
1581	SAL_FB3298AA	ST250318	2020	United States	Livestock
1582	SAL_FB3633AA	ST7878	2014	Canada	Human
1583	SAL_FB3636AA	ST250738	2014	Canada	Human
1584	SAL_FB3637AA	ST249716	2014	Canada	Human
1585	SAL_FB3638AA	ST7878	2014	Canada	Human
1586	SAL_FB3642AA	ST7878	2014	Canada	Human
1587	SAL_FB3645AA	ST250740	2014	Canada	Human
1588	SAL_FB3646AA	ST7878	2014	Canada	Human
1589	SAL_FB3880AA	ST251032	2020	United Kingdom	Human
1590	SAL_FB4440AA	ST251693	2020	United States	Poultry
1591	SAL_FB7094AA	ST254094	2018	Canada	Human
1592	SAL_FB8159AA	ST255754	2012	Canada	Human
1593	SAL_FB9527AA	ST257859	2020	United States
1594	SAL_FB9631AA	ST257809	2020	United States
1595	SAL_GB0192AA	ST257239	2020	United States
1596	SAL_GB0203AA	ST256912	2020	United States
1597	SAL_GB0233AA	ST256778	2020	United States
1598	SAL_GB0261AA	ST256654	2020	United States
1599	SAL_GB0302AA	ST256696	2020	United States
1600	SAL_GB0366AA	ST256753	2020	United States
1601	SAL_GB0708AA	ST258051	2010	Canada	Human
1602	SAL_GB1358AA	ST258731	2017	Canada	Wild Animal
1603	SAL_GB1370AA	ST258741	2017	Canada	Wild Animal
1604	SAL_GB1881AA	ST259256	2018	United States	Livestock
1605	SAL_GB1951AA	ST259298	2021	United States	Poultry
1606	SAL_GB2061AA	ST259233	2002	Canada	Human
1607	SAL_GB2242AA	ST259788	2021	United States
1608	SAL_GB2268AA	ST259682	2021	United States
1609	SAL_GB2560AA	ST259880	2021	United States
1610	SAL_GB2753AA	ST260117	2018	Canada	Human
1611	SAL_GB3042AA	ST260352	2021	United Kingdom	Human
1612	SAL_GB3117AA	ST260370	2021	United States
1613	SAL_GB3323AA	ST260538	2014	Canada	Human
1614	SAL_GB3577AA	ST260904	2017	Canada	Human
1615	SAL_GB3763AA	ST260862	2017	Canada	Human
1616	SAL_GB4107AA	ST261976	2017	Canada	Human
1617	SAL_GB4139AA	ST261919	2017	Canada	Human
1618	SAL_GB4155AA	ST261931	2017	Canada	Human
1619	SAL_GB4309AA	ST261667	2017	Canada	Human
1620	SAL_GB5253AA	ST262663	2017	Canada	Human
1621	SAL_GB5258AA	ST262723	2017	Canada	Human
1622	SAL_GB5294AA	ST262680	2017	Canada	Human
1623	SAL_GB5315AA	ST262610	2017	Canada	Human
1624	SAL_GB5589AA	ST262489	2017	Canada	Human
1625	SAL_GB5653AA	ST262423	2017	Canada	Human
1626	SAL_GB5720AA	ST262360	2017	Canada	Human
1627	SAL_GB5828AA	ST262323	2017	Canada	Human
1628	SAL_GB6012AA	ST262199	2017	Canada	Human
1629	SAL_GB6017AA	ST109144	2017	Canada	Human
1630	SAL_GB6018AA	ST262283	2017	Canada	Human
1631	SAL_GB6071AA	ST262131	2017	Canada	Human
1632	SAL_GB6085AA	ST262140	2017	Canada	Human
1633	SAL_GB6282AA	ST261991	2017	Canada	Human
1634	SAL_GB6363AA	ST256902
1635	SAL_GB6733AA	ST262758	2017	Canada	Human
1636	SAL_GB7161AA	ST263239	2017	Canada	Human
1637	SAL_GB7197AA	ST263186	2017	Canada	Human
1638	SAL_GB7261AA	ST263161	2021	United States
1639	SAL_GB7305AA	ST263128	2017	Canada	Human
1640	SAL_GB7310AA	ST263130	2017	Canada	Human
1641	SAL_GB7567AA	ST263623	2017	Canada	Human
1642	SAL_GB7825AA	ST263933	2017	Canada	Human
1643	SAL_GB7841AA	ST260862	2017	Canada	Human
1644	SAL_GB7854AA	ST263941	2017	Canada	Human
1645	SAL_GB7915AA	ST250738	2017	Canada	Human
1646	SAL_GB7923AA	ST263799	2017	Canada	Human
1647	SAL_GB8192AA	ST264911	2017	Canada	Human
1648	SAL_GB8334AA	ST264753	2017	Canada	Human
1649	SAL_GB8436AA	ST262723	2017	Canada	Human
1650	SAL_GB8463AA	ST263239	2017	Canada	Human
1651	SAL_GB9314AA	ST264937	2017	Canada	Human
1652	SAL_GB9559AA	ST265076	2018	Canada	Human
1653	SAL_GB9735AA	ST250738	2018	Canada	Human
1654	SAL_HB0436AA	ST7878	2014	Canada	Human
1655	SAL_HB0438AA	ST271221	2014	Canada	Human
1656	SAL_HB0443AA	ST7878	2014	Canada	Human
1657	SAL_HB0492AA	ST260862	2018	Canada	Human
1658	SAL_HB0575AA	ST270915	2012	Canada	Human
1659	SAL_HB0576AA	ST270916	2012	Canada	Human
1660	SAL_HB0778AA	ST271539	2021	United States
1661	SAL_HB3941AA	ST260862	2018	Canada	Human
1662	SAL_HB4010AA	ST267311	2018	Canada	Human
1663	SAL_HB4219AA	ST267633	2018	Canada	Human
1664	SAL_HB4237AA	ST267646	2014	Canada	Human
1665	SAL_HB4239AA	ST7878	2014	Canada	Human
1666	SAL_HB4244AA	ST267650	2014	Canada	Human
1667	SAL_HB4245AA	ST7878	2014	Canada	Human
1668	SAL_HB4247AA	ST267652	2014	Canada	Human
1669	SAL_HB4268AA	ST267668	2018	Canada	Human
1670	SAL_HB4587AA	ST267777	2021	United States
1671	SAL_HB4759AA	ST269343	2018	Canada	Human
1672	SAL_HB4805AA	ST268032	2018	Canada	Human
1673	SAL_HB4834AA	ST250738	2018	Canada	Human
1674	SAL_HB4973AA	ST267987	2018	Canada	Human
1675	SAL_HB4978AA	ST267987	2018	Canada	Human
1676	SAL_HB6482AA	ST269380	2018	Canada	Human
1677	SAL_HB6490AA	ST269385	2018	Canada	Human
1678	SAL_HB6493AA	ST269387	2018	Canada	Human
1679	SAL_HB6938AA	ST269737	2017	Canada	Human
1680	SAL_HB7196AA	ST269606	2017	Canada	Human
1681	SAL_HB7752AA	ST270498	2018	Canada	Human
1682	SAL_HB7778AA	ST270512	2018	Canada	Human
1683	SAL_HB7792AA	ST270522	2017	Canada	Human
1684	SAL_HB7810AA	ST7878	2017	Canada	Human
1685	SAL_HB7948AA	ST270640	2017	Canada	Human
1686	SAL_HB7966AA	ST270863	2017	Canada	Human
1687	SAL_HB8363AA	ST270853	2021	United States
1688	SAL_HB8401AA	ST270846	2021	United States	Poultry
1689	SAL_HB8714AA	ST271419	2018	Canada	Human
1690	SAL_HB8744AA	ST271438	2018	Canada	Human
1691	SAL_HB8752AA	ST271357	2018	Canada	Human
1692	SAL_HB8758AA	ST271362	2018	Canada	Human
1693	SAL_HB9053AA	ST271787	2018	Canada
1694	SAL_HB9908AA	ST272284	2021	United States
1695	SAL_IB0153AA	ST272557	2005	Canada	Human
1696	SAL_IB0154AA	ST272560	2012	Canada	Human
1697	SAL_IB0155AA	ST272558	2005	Canada	Human
1698	SAL_IB0156AA	ST272559	2012	Canada	Human
1699	SAL_IB0158AA	ST272558	2005	Canada	Human
1700	SAL_IB0159AA	ST7878	2012	Canada	Human
1701	SAL_IB0160AA	ST272619	2005	Canada	Human
1702	SAL_IB0161AA	ST272558	2005	Canada	Human
1703	SAL_IB0162AA	ST272558	2005	Canada	Human
1704	SAL_IB0163AA	ST272558	2005	Canada	Human
1705	SAL_IB0164AA	ST272561	2001	Canada	Human
1706	SAL_IB0165AA	ST272586	2005	Canada	Human
1707	SAL_IB0166AA	ST272587	2005	Canada	Human
1708	SAL_IB0167AA	ST272558	2005	Canada	Human
1709	SAL_IB0168AA	ST7878	2012	Canada	Human
1710	SAL_IB0169AA	ST272559	2012	Canada	Human
1711	SAL_IB0170AA	ST272560	2012	Canada	Human
1712	SAL_IB0171AA	ST7878	2012	Canada	Human
1713	SAL_IB0172AA	ST272560	2012	Canada	Human
1714	SAL_IB0498AA	ST272635	2012	Canada	Human
1715	SAL_IB0499AA	ST272637	2014	Canada	Human
1716	SAL_IB0500AA	ST272636	2012	Canada	Human
1717	SAL_IB0501AA	ST272638	2014	Canada	Human
1718	SAL_IB0502AA	ST272639	2014	Canada	Human
1719	SAL_IB0503AA	ST7878	2014	Canada	Human
1720	SAL_IB0504AA	ST7878	2014	Canada	Human
1721	SAL_IB0505AA	ST272640	2014	Canada	Human
1722	SAL_IB0506AA	ST7878	2012	Canada	Human
1723	SAL_IB0507AA	ST272642	2014	Canada	Human
1724	SAL_IB0508AA	ST272641	2014	Canada	Human
1725	SAL_IB0509AA	ST7878	2012	Canada	Human
1726	SAL_IB0510AA	ST272643	2014	Canada	Human
1727	SAL_IB0511AA	ST7878	2014	Canada	Human
1728	SAL_IB0512AA	ST7878	2012	Canada	Human
1729	SAL_IB0513AA	ST272644	2014	Canada	Human
1730	SAL_IB0514AA	ST7878	2014	Canada	Human
1731	SAL_IB0515AA	ST272645	2012	Canada	Human
1732	SAL_IB0516AA	ST272646	2012	Canada	Human
1733	SAL_IB0517AA	ST272648	2014	Canada	Human
1734	SAL_IB0518AA	ST7878	2014	Canada	Human
1735	SAL_IB0519AA	ST272647	2014	Canada	Human
1736	SAL_IB0520AA	ST7878	2014	Canada	Human
1737	SAL_IB0521AA	ST272649	2014	Canada	Human
1738	SAL_IB0522AA	ST272650	2014	Canada	Human
1739	SAL_IB0523AA	ST272651	2014	Canada	Human
1740	SAL_IB0524AA	ST272652	2014	Canada	Human
1741	SAL_IB0525AA	ST272653	2014	Canada	Human
1742	SAL_IB0526AA	ST272655	2014	Canada	Human
1743	SAL_IB1069AA	ST272928	2021	United States
1744	SAL_IB1886AA	ST273584	2021	United States
1745	SAL_IB1893AA	ST273588	2014	Canada	Human
1746	SAL_IB1894AA	ST273589	2014	Canada	Human
1747	SAL_IB1895AA	ST273590	2014	Canada	Human
1748	SAL_IB1896AA	ST273592	2014	Canada	Human
1749	SAL_IB1897AA	ST273591	2014	Canada	Human
1750	SAL_IB1898AA	ST7878	2014	Canada	Human
1751	SAL_IB1899AA	ST273593	2014	Canada	Human
1752	SAL_IB1900AA	ST273594	2014	Canada	Human
1753	SAL_IB1901AA	ST273591	2014	Canada	Human
1754	SAL_IB1902AA	ST273595	2014	Canada	Human
1755	SAL_IB1904AA	ST273597	2014	Canada	Human
1756	SAL_IB1906AA	ST273596	2014	Canada	Human
1757	SAL_IB1907AA	ST273598	2014	Canada	Human
1758	SAL_IB1908AA	ST273599	2014	Canada	Human
1759	SAL_IB1909AA	ST273602	2014	Canada	Human
1760	SAL_IB1910AA	ST273600	2014	Canada	Human
1761	SAL_IB1911AA	ST273601	2014	Canada	Human
1762	SAL_IB1912AA	ST273592	2014	Canada	Human
1763	SAL_IB1913AA	ST273603	2014	Canada	Human
1764	SAL_IB1914AA	ST273597	2014	Canada	Human
1765	SAL_IB1915AA	ST273604	2014	Canada	Human
1766	SAL_IB1916AA	ST273591	2014	Canada	Human
1767	SAL_IB1917AA	ST273606	2014	Canada	Human
1768	SAL_IB1918AA	ST273605	2014	Canada	Human
1769	SAL_IB1919AA	ST273591	2014	Canada	Human
1770	SAL_IB1920AA	ST273607	2014	Canada	Human
1771	SAL_IB1921AA	ST250738	2014	Canada	Human
1772	SAL_IB1922AA	ST250738	2014	Canada	Human
1773	SAL_IB1926AA	ST273609	2014	Canada	Human
1774	SAL_IB1927AA	ST273611	2014	Canada	Human
1775	SAL_IB1928AA	ST273612	2014	Canada	Human
1776	SAL_IB1929AA	ST273613	2014	Canada	Human
1777	SAL_IB1930AA	ST273614	2014	Canada	Human
1778	SAL_IB1931AA	ST273615	2014	Canada	Human
1779	SAL_IB1932AA	ST273616	2014	Canada	Human
1780	SAL_IB1933AA	ST273617	2014	Canada	Human
1781	SAL_IB1934AA	ST250738	2014	Canada	Human
1782	SAL_IB1935AA	ST273593	2014	Canada	Human
1783	SAL_IB1936AA	ST273596	2014	Canada	Human
1784	SAL_IB1937AA	ST273618	2014	Canada	Human
1785	SAL_IB1938AA	ST273596	2014	Canada	Human
1786	SAL_IB1939AA	ST273619	2014	Canada	Human
1787	SAL_IB1940AA	ST273620	2014	Canada	Human
1788	SAL_IB1941AA	ST273621	2014	Canada	Human
1789	SAL_IB1942AA	ST273622	2014	Canada	Human
1790	SAL_IB1943AA	ST273596	2014	Canada	Human
1791	SAL_IB1944AA	ST273623	2014	Canada	Human
1792	SAL_IB1945AA	ST273624	2014	Canada	Human
1793	SAL_IB1946AA	ST273625	2014	Canada	Human
1794	SAL_IB1947AA	ST273626	2014	Canada	Human
1795	SAL_IB1948AA	ST273627	2014	Canada	Human
1796	SAL_IB1949AA	ST273596	2014	Canada	Human
1797	SAL_IB1950AA	ST273628	2014	Canada	Human
1798	SAL_IB1951AA	ST273596	2014	Canada	Human
1799	SAL_IB1952AA	ST273596	2014	Canada	Human
1800	SAL_IB1954AA	ST7878	2014	Canada	Human
1801	SAL_IB1955AA	ST273629	2014	Canada	Human
1802	SAL_IB2292AA	ST273864	2020	United States	Livestock
1803	SAL_IB2299AA	ST273871	2020	United States	Livestock
1804	SAL_IB2376AA	ST273891	2014	Canada	Human
1805	SAL_IB2377AA	ST273892	2014	Canada	Human
1806	SAL_IB2378AA	ST7878	2014	Canada	Human
1807	SAL_IB2379AA	ST273593	2014	Canada	Human
1808	SAL_IB2380AA	ST273893	2014	Canada	Human
1809	SAL_IB2381AA	ST273894	2014	Canada	Human
1810	SAL_IB2382AA	ST273895	2014	Canada	Human
1811	SAL_IB2736AA	ST274183	2021	United States
1812	SAL_IB2765AA	ST7878	2011	Canada	Human
1813	SAL_IB2824AA	ST274228	2011	Canada	Human
1814	SAL_IB2965AA	ST274488	2012	Canada	Human
1815	SAL_IB2968AA	ST54226	2013	Canada	Human
1816	SAL_IB2986AA	ST274493	2012	Canada	Human
1817	SAL_IB3023AA	ST274421	2012	Canada	Human
1818	SAL_IB3132AA	ST54377	2013	Canada	Human
1819	SAL_IB3139AA	ST7878	2013	Canada	Human
1820	SAL_IB3510AA	ST274837	2021	United States
1821	SAL_IB3572AA	ST274870	2017	Canada	Human
1822	SAL_IB3598AA	ST274931	2017	Canada	Human
1823	SAL_IB3899AA	ST275217	2018	United States	Environment
1824	SAL_IB6040AA	ST272559	2014	Canada	Human
1825	SAL_IB6041AA	ST7878	2014	Canada	Environment
1826	SAL_IB6042AA	ST276844	2014	Canada	Human
1827	SAL_IB6272AA	ST277187	2021	United States
1828	SAL_IB6280AA	ST277194	2021	United States
1829	SAL_IB7127AA	ST277771	2021	United States
1830	SAL_IB7147AA	ST277827	2021	United States
1831	SAL_IB7585AA	ST278190	2021	United Kingdom	Human
1832	SAL_IB7591AA	ST278214	2021	United Kingdom	Human
1833	SAL_IB7902AA	ST278517	2021	United States
1834	SAL_IB7997AA	ST278548	2021	United States
1835	SAL_IB8046AA	ST278591	2021	United States
1836	SAL_IB8049AA	ST278594	2021	United States
1837	SAL_IB8353AA	ST278878	2021	United States
1838	SAL_IB8649AA	ST279190	2021	United States
1839	SAL_IB9930AA	ST280762	2021	United States
1840	SAL_JB0042AA	ST280234	2021	United States
1841	SAL_JB0783AA	ST280804	2021	United States
1842	SAL_JB0791AA	ST280805	2021	United States
1843	SAL_JB1586AA	ST281801	2021	United States
1844	SAL_JB1831AA	ST281487	2021	United States
1845	SAL_JB1835AA	ST281865	2021	United States
1846	SAL_JB1986AA	ST281910	2021	United States
1847	SAL_JB2283AA	ST282209	2020	United States	Livestock
1848	SAL_JB2312AA	ST282233	2021	United States
1849	SAL_JB2919AA	ST282774	2017	China
1850	SAL_JB3028AA	ST282846	2021	United States
1851	SAL_JB3496AA	ST283318	2021	United States
1852	SAL_JB4567AA	ST284118	2021	United States
1853	SAL_JB5961AA	ST285391	2021	United States
1854	SAL_JB6020AA	ST285445	2021	United States
1855	SAL_JB6303AA	ST286969	2021	United States
1856	SAL_JB6468AA	ST286415	2021	United States
1857	SAL_JB6470AA	ST286419	2021	United States
1858	SAL_JB6471AA	ST286418	2021	United States
1859	SAL_JB6472AA	ST286415	2021	United States
1860	SAL_JB6474AA	ST286422	2021	United States
1861	SAL_JB6489AA	ST286435	2021	United States
1862	SAL_JB6614AA	ST286234	2021	United States
1863	SAL_JB6622AA	ST286239	2021	United States
1864	SAL_JB6799AA	ST286131	2021	United States
1865	SAL_JB6967AA	ST285994	2021	United States
1866	SAL_JB7030AA	ST286033	2021	United States
1867	SAL_JB8739AA	ST287536	2021	United States
1868	SAL_JB8742AA	ST287545	2021	United States

## Sheet: Sheet2
Table S1. The detailed information of the 1,868 S. Thompson isolates used in phylogenetic analysis.
Index	Barcode	ST	Region	Collection Year	Country	Sample ID	Secondary Sample ID	Project ID	Serovar	Source Niche	Source Type	Name	Bio Project ID
1	SAL_AA7104AA	ST39509		2013	United States	SAMN03945218	SRS1045045	SRP040281	Thompson (Predicted)	Human	Human	PNUSAS000568	PRJNA230403
2	SAL_AA7110AA	ST39504		2014	United States	SAMN03938650	SRS1045051	SRP040281	Thompson	Human	Human	PNUSAS000571	PRJNA230403
3	SAL_BA0897AA	ST10103	Georgia	2012	United States	SAMN03838257	SRS1039528	SRP040648	Thompson	Food	Avian	CFSAN035295	PRJNA242847
4	SAL_BA1058AA	ST36720	Iowa	2012	United States	SAMN03838470	SRS1034402	SRP040648	Thompson	Poultry	Poultry	CFSAN035311	PRJNA242847
5	SAL_BA1243AA	ST36565	Arkansas	2012	United States	SAMN03838240	SRS1025562	SRP040648	Thompson	Food	Avian	CFSAN035278	PRJNA242847
6	SAL_BA1245AA	ST36563	Arizona	2013	United States	SAMN03838235	SRS1025547	SRP040648	Thompson	Food	Avian	CFSAN035273	PRJNA242847
7	SAL_BA1251AA	ST36558	Utah	2013	United States	SAMN03838244	SRS1025553	SRP040648	Thompson	Food	Avian	CFSAN035282	PRJNA242847
8	SAL_BA1362AA	ST36471		2004	Vietnam	SAMN02844091	SRS1021217	SRP018785	Thompson	Aquatic Animal	Fish	FDA295478	PRJNA186035
9	SAL_BA1637AA	ST36257	Iowa	2012	United States	SAMN03464564	SRS969432	SRP040648	Thompson	Food	Avian	CFSAN030078	PRJNA242847
10	SAL_BA1725AA	ST36177		2009	Vietnam	SAMN02844782	SRS977796	SRP018785	Thompson	Aquatic Animal	Shellfish	FDA586609	PRJNA186035
11	SAL_BA2023AA	ST35934		2006	China	SAMN02845758	SRS987340	SRP018785	Thompson	Aquatic Animal	Fish	FDA367211 1-1	PRJNA186035
12	SAL_BA2148AA	ST12383	New York	2012	United States	SAMN01902485	SRS491041	SRP028607	Thompson	Environment	Water/River	NY_FSL S10-1763	PRJNA183850
13	SAL_BA2678AA	ST35405		2009	Singapore	SAMN02844750	SRS970032	SRP018785	Thompson	Aquatic Animal	Fish	FDA571623	PRJNA186035
14	SAL_BA2823AA	ST35284	Arizona	2012	United States	SAMN03649153	SRS969308	SRP040648	Thompson	Food	Avian	CFSAN032954	PRJNA242847
15	SAL_BA2882AA	ST35237	Pennsylvania	2012	United States	SAMN03702838	SRS969007	SRP040648	Thompson	Food	Poultry	CFSAN033542	PRJNA242847
16	SAL_BA2925AA	ST35199	New York	2012	United States	SAMN03649165	SRS968985	SRP040648	Thompson	Food	Avian	CFSAN032966	PRJNA242847
17	SAL_BA2944AA	ST35184	Iowa	2012	United States	SAMN03464587	SRS969048	SRP040648	Thompson	Food	Poultry	CFSAN030101	PRJNA242847
18	SAL_BA3008AA	ST35130	New York	2011	United States	SAMN01902474	SRS487508	SRP028607	Thompson	Environment	Soil/Dust	NY_FSL S10-1636	PRJNA183850
19	SAL_BA3021AA	ST35134	New York	2011	United States	SAMN01902468	SRS487502	SRP028607	Thompson	Environment	Water/River	NY_FSL S10-1548	PRJNA183850
20	SAL_BA3027AA	ST35130	New York	2011	United States	SAMN01902465	SRS487499	SRP028607	Thompson	Environment	Soil/Dust	NY_FSL S10-1568	PRJNA183850
21	SAL_BA3035AA	ST35123	Florida	2010	United States	SAMN01902458	SRS487494	SRP028607	Thompson	Environment	Water/River	NY_FSL S10-1031	PRJNA183850
22	SAL_BA3058AA	ST35103		2006	Mexico	SAMN02845680	SRS966076	SRP018785	Thompson	Environment	Plant	FDA339651 2-3	PRJNA186035
23	SAL_BA3819AA	ST34529	California	2015	United States	SAMN03656764	SRS952745	SRP018785	Thompson (Predicted)	Environment	Soil/Dust	FDA896170-4	PRJNA186035
24	SAL_BA3895AA	ST34507	Arkansas	2014	United States	SAMN03573277	SRS950820	SRP018785	Thompson (Predicted)	Poultry	Poultry	OSF032575	PRJNA186035
25	SAL_BA4001AA	ST34431	Florida	2009	United States	SAMN02350543	SRS477779	SRP029647	Thompson (Predicted)	Environment	Water/River	CFSAN004120	PRJNA218362
26	SAL_BA4150AA	ST34337	Pennsylvania	2014	United States	SAMN03487701	SRS947967	SRP018785	Thompson (Predicted)	Poultry	Poultry	OSF032375	PRJNA186035
27	SAL_BA4461AA	ST34108		2015		SAMN03418482	SRS941640	SRP018785	Thompson (Predicted)	Environment	Plant	CFSAN030327	PRJNA186035
28	SAL_BA4770AA	ST33901	Arkansas	2014	United States	SAMN03464846	SRS934006	SRP018785	Thompson (Predicted)	Poultry	Poultry	OSF031201	PRJNA186035
29	SAL_BA4774AA	ST32681	Illinois	2014	United States	SAMN03464838	SRS934002	SRP018785	Thompson (Predicted)	Poultry	Poultry	OSF031193	PRJNA186035
30	SAL_BA4951AA	ST33770	Idaho	2014	United States	SAMN03464807	SRS932684	SRP018785	Thompson (Predicted)	Poultry	Poultry	OSF031162	PRJNA186035
31	SAL_BA5390AA	ST33436	Sinaloa	2013	Mexico	SAMN03464548	SRS930537	SRP029479	Thompson	Environment	Soil/Dust	CFSAN024613	PRJNA217342
32	SAL_BA5392AA	ST33434	Sinaloa	2013	Mexico	SAMN03464547	SRS930538	SRP029479	Thompson (Predicted)	Environment	ND/Others	CFSAN024612	PRJNA217342
33	SAL_BA5752AA	ST33134		1935		SAMEA1711419	ERS179764	ERP001784	Thompson			M79 / NCTC20045	PRJEB3255
34	SAL_BA5871AA	ST33020		1938		SAMEA1711427	ERS179680	ERP001784	Thompson			M201 / NCTC20074	PRJEB3255
35	SAL_BA6365AA	ST32691	Arkansas	2014	United States	SAMN03455314	SRS915024	SRP018785	Thompson (Predicted)	Poultry	Poultry	OSF030781	PRJNA186035
36	SAL_BA6376AA	ST32681	Mississippi	2014	United States	SAMN03455297	SRS915029	SRP018785	Thompson (Predicted)	Poultry	Poultry	OSF030764	PRJNA186035
37	SAL_BA6506AA	ST32571	California	2014	United States	SAMN03455315	SRS914882	SRP018785	Thompson (Predicted)	Poultry	Poultry	OSF030782	PRJNA186035
38	SAL_BA7541AA	ST31777	England	2014	United Kingdom	SAMN03480332	SRS906931	SRP042645	Thompson (Predicted)	Human	Human	56150	PRJNA248792
39	SAL_BA8006AA	ST31516				SAMN01823736	SRS472190	SRP029072	Thompson			ATCC 8391	PRJNA61153
40	SAL_BA8105AA	ST31473	England	2014	United Kingdom	SAMN03480050	SRS906566	SRP042645	Thompson	Human	Human	51285	PRJNA248792
41	SAL_BA8221AA	ST25077	England	2014	United Kingdom	SAMN03479993	SRS906519	SRP042645	Thompson (Predicted)	Human	Human	51282	PRJNA248792
42	SAL_BA8447AA	ST31243	Wales	2014	United Kingdom	SAMN03479879	SRS906394	SRP042645	Thompson	Human	Human	22239	PRJNA248792
43	SAL_BA8694AA	ST31036	Wales	2014	United Kingdom	SAMN03479755	SRS906268	SRP042645	Thompson	Human	Human	25206	PRJNA248792
44	SAL_BA8709AA	ST30886	New York	2010	United States	SAMN01902441	SRS468388	SRP028607	Thompson	Wild Animal	ND/Others	NY_FSL S10-880	PRJNA183850
45	SAL_BA8879AA	ST30886	New York	2010	United States	SAMN01902439	SRS468291	SRP028607	Thompson	Environment	Water/River	NY_FSL P3-1113	PRJNA183850
46	SAL_BA8881AA	ST30884	New York	2010	United States	SAMN01902438	SRS468290	SRP028607	Thompson (Predicted)	Environment	Water/River	NY_FSL P3-1109	PRJNA183850
47	SAL_BA8894AA	ST12383	New York	2010	United States	SAMN01902431	SRS468284	SRP028607	Thompson	Wild Animal	ND/Others	NY_FSL S10-717	PRJNA183850
48	SAL_BA8904AA	ST12383	New York	2010	United States	SAMN01902426	SRS468279	SRP028607	Thompson	Environment	Water/River	NY_FSL S10-354	PRJNA183850
49	SAL_BA9285AA	ST30561	Washington	2007	United States	SAMN01920909	SRS465386	SRP018785	Thompson (Predicted)	Livestock	Equine	OSF002846	PRJNA186035
50	SAL_BA9370AA	ST30491	England	2014	United Kingdom	SAMN03479444	SRS905944	SRP042645	Thompson	Human	Human	40310	PRJNA248792
51	SAL_BA9379AA	ST30482	England	2014	United Kingdom	SAMN03479435	SRS905951	SRP042645	Thompson	Human	Human	26996	PRJNA248792
52	SAL_CA1150AA	ST29175	England	2014	United Kingdom	SAMN03478528	SRS905053	SRP042645	Thompson (Predicted)	Human	Human	9144	PRJNA248792
53	SAL_CA1284AA	ST29067	England	2014	United Kingdom	SAMN03478407	SRS904929	SRP042645	Thompson (Predicted)	Human	Human	40308	PRJNA248792
54	SAL_CA1840AA	ST427	England	2014	United Kingdom	SAMN03478105	SRS904609	SRP042645	Thompson	Human	Human	65107	PRJNA248792
55	SAL_CA2913AA	ST27867	England	2014	United Kingdom	SAMN03477136	SRS903672	SRP042645	Thompson (Predicted)	Human	Human	14874	PRJNA248792
56	SAL_CA3037AA	ST27760	England	2015	United Kingdom	SAMN03477012	SRS903543	SRP042645	Thompson (Predicted)	Human	Human	84455	PRJNA248792
57	SAL_CA3883AA	ST27014	England	2015	United Kingdom	SAMN03476167	SRS902696	SRP042645	Thompson (Predicted)	Human	Human	89949	PRJNA248792
58	SAL_CA3933AA	ST427	England	2015	United Kingdom	SAMN03476117	SRS902673	SRP042645	Thompson	Human	Human	96971	PRJNA248792
59	SAL_CA4024AA	ST26886	England	2014	United Kingdom	SAMN03476025	SRS902584	SRP042645	Thompson	Human	Human	61910	PRJNA248792
60	SAL_CA4369AA	ST26591	England	2014	United Kingdom	SAMN03475677	SRS902197	SRP042645	Thompson	Human	Human	6461	PRJNA248792
61	SAL_CA4763AA	ST26251	England	2014	United Kingdom	SAMN03474039	SRS901789	SRP042645	Thompson	Human	Human	13437	PRJNA248792
62	SAL_CA4884AA	ST26143	England	2014	United Kingdom	SAMN03469992	SRS900930	SRP042645	Thompson (Predicted)	Human	Human	78645	PRJNA248792
63	SAL_CA5181AA	ST25909	England	2014	United Kingdom	SAMN03469662	SRS900572	SRP042645	Thompson	Human	Human	73619	PRJNA248792
64	SAL_CA5240AA	ST25862	England	2014	United Kingdom	SAMN03469207	SRS900520	SRP042645	Thompson	Human	Human	69710	PRJNA248792
65	SAL_CA5435AA	ST25698	England	2015	United Kingdom	SAMN03469047	SRS900334	SRP042645	Thompson	Human	Human	79009	PRJNA248792
66	SAL_CA5780AA	ST25405	England	2014	United Kingdom	SAMN03468497	SRS899055	SRP042645	Thompson	Human	Human	73565	PRJNA248792
67	SAL_CA5848AA	ST25346	England	2014	United Kingdom	SAMN03468427	SRS899008	SRP042645	Thompson (Predicted)	Human	Human	43405	PRJNA248792
68	SAL_CA6157AA	ST25077	England	2014	United Kingdom	SAMN03466313	SRS898479	SRP042645	Thompson	Human	Human	60097	PRJNA248792
69	SAL_CA6215AA	ST7444	England	2014	United Kingdom	SAMN03466255	SRS898411	SRP042645	Thompson	Human	Human	66450	PRJNA248792
70	SAL_CA6250AA	ST24994	England	2014	United Kingdom	SAMN03466220	SRS898373	SRP042645	Thompson	Human	Human	66444	PRJNA248792
71	SAL_CA6461AA	ST24805	England	2014	United Kingdom	SAMN03466009	SRS898154	SRP042645	Thompson (Predicted)	Human	Human	46135	PRJNA248792
72	SAL_CA6586AA	ST24689	England	2014	United Kingdom	SAMN03465884	SRS898010	SRP042645	Thompson (Predicted)	Human	Human	49706	PRJNA248792
73	SAL_CA6701AA	ST24582	England	2014	United Kingdom	SAMN03465769	SRS897892	SRP042645	Thompson	ND	ND/Others	66860	PRJNA248792
74	SAL_CA6835AA	ST24458	England	2014	United Kingdom	SAMN03465628	SRS897779	SRP042645	Thompson (Predicted)	Human	Human	44724	PRJNA248792
75	SAL_CA6970AA	ST24342	New Mexico	2007	United States	SAMN03275984	SRS892924	SRP028607	Thompson	Poultry	Poultry	NY-N13127	PRJNA183850
76	SAL_CA7039AA	ST24281		2015	Colombia	SAMN03434848	SRS888895	SRP018785	Thompson (Predicted)	Livestock	Bovine	FDA901506	PRJNA186035
77	SAL_CA7145AA	ST24184	Arkansas	2014	United States	SAMN03400370	SRS888755	SRP018785	Thompson (Predicted)	Poultry	Poultry	OSF030172	PRJNA186035
78	SAL_CA7165AA	ST24165	Arkansas	2014	United States	SAMN03400378	SRS888736	SRP018785	Thompson (Predicted)	Poultry	Poultry	OSF030180	PRJNA186035
79	SAL_CA7445AA	ST23910	California	2014	United States	SAMN03360895	SRS872093	SRP018785	Thompson (Predicted)	Poultry	Poultry	OSF029716	PRJNA186035
80	SAL_CA7519AA	ST23840	Minnesota	2012	United States	SAMN03272234	SRS866304	SRP040648	Thompson	Food	Bovine	CFSAN027398	PRJNA242847
81	SAL_CA7535AA	ST23827	Texas	2015	United States	SAMN03354385	SRS866288	SRP018785	Thompson	Environment	Plant	CFSAN029623	PRJNA186035
82	SAL_CA7538AA	ST23824	Iowa	2012	United States	SAMN03272235	SRS866272	SRP040648	Thompson	Food	Poultry	CFSAN027399	PRJNA242847
83	SAL_CA7731AA	ST23668		2001	Thailand	SAMN02843464	SRS856079	SRP018785	Thompson	Aquatic Animal	Fish	FDA137131	PRJNA186035
84	SAL_CA7746AA	ST23656	Colorado	2014	United States	SAMN03282162	SRS852775	SRP018785	Thompson (Predicted)	Poultry	Poultry	OSF028654	PRJNA186035
85	SAL_CA7911AA	ST23507		2009	Vietnam	SAMN02846324	SRS850594	SRP018785	Thompson	Aquatic Animal	Fish	FDA513260 5-2	PRJNA186035
86	SAL_CA8035AA	ST23399		2004	Vietnam	SAMN02844116	SRS846427	SRP018785	Thompson	Food	Amphibian	FDA304888	PRJNA186035
87	SAL_CA8039AA	ST23395	Texas	2011	United States	SAMN02918731	SRS845356	SRP018785	Thompson	Environment	Soil/Dust	FDA641835-30	PRJNA186035
88	SAL_CA8040AA	ST23394		2008	Mexico	SAMN02844657	SRS845355	SRP018785	Thompson	Food	Composite Food	FDA501150	PRJNA186035
89	SAL_CA8065AA	ST23377		2001	Thailand	SAMN02843443	SRS845322	SRP018785	Thompson	Aquatic Animal	Fish	FDA128441	PRJNA186035
90	SAL_CA8146AA	ST23308	Ohio	2014	United States	SAMN03275359	SRS843734	SRP018785	Thompson (Predicted)	Poultry	Poultry	OSF028040	PRJNA186035
91	SAL_CA8153AA	ST23301	California	2014	United States	SAMN03275362	SRS843728	SRP018785	Thompson (Predicted)	Poultry	Poultry	OSF028043	PRJNA186035
92	SAL_CA8242AA	ST23214		2008	Vietnam	SAMN02844621	SRS839549	SRP018785	Thompson	ND	ND/Others	FDA478751	PRJNA186035
93	SAL_CA8510AA	ST22985	Arkansas	2012	United States	SAMN03285091	SRS827756	SRP040648	Thompson	Food	Avian	CFSAN028520	PRJNA242847
94	SAL_CA8517AA	ST22980	Iowa	2012	United States	SAMN03285084	SRS827749	SRP040648	Thompson	Food	Poultry	CFSAN028513	PRJNA242847
95	SAL_CA8869AA	ST22676	Iowa	2012	United States	SAMN03218372	SRS811716	SRP040648	Thompson	Poultry	Poultry	CFSAN025707	PRJNA242847
96	SAL_CA8906AA	ST22646	Arizona	2012	United States	SAMN03265788	SRS811677	SRP018785	Thompson (Predicted)	Environment	ND/Others	OSF027565	PRJNA186035
97	SAL_CA8925AA	ST22628	Iowa	2012	United States	SAMN03218237	SRS811657	SRP040648	Thompson	Poultry	Poultry	CFSAN024810	PRJNA242847
98	SAL_CA9093AA	ST22494		2010	Canada	SAMN02846956	SRS801574	SRP018785	Thompson	Food	Plant	FDA637103 2-1	PRJNA186035
99	SAL_CA9099AA	ST41380		2012	Mexico	SAMN02345508	SRS583893	SRP018785	Thompson (Predicted)	Food	Plant	FAR0096	PRJNA186035
100	SAL_CA9153AA	ST22066		2001	Vietnam	SAMN02844971	SRS800519	SRP018785	Thompson	Aquatic Animal	Shellfish	FDA122680B	PRJNA186035
101	SAL_CA9295AA	ST22330	Virginia	2012	United States	SAMN03112904	SRS791466	SRP033708	Thompson	Wild Animal	Avian	VA-WGS-00378	PRJNA219491
102	SAL_CA9343AA	ST22291	Virginia	2012	United States	SAMN03112881	SRS789867	SRP033708	Thompson	Wild Animal	Avian	VA-WGS-00355	PRJNA219491
103	SAL_CA9435AA	ST22229		2003	China	SAMN02843940	SRS783187	SRP018785	Thompson	Wild Animal	Amphibian	FDA257185	PRJNA186035
104	SAL_CA9647AA	ST22066		2001	Vietnam	SAMN02844970	SRS780141	SRP018785	Thompson	Aquatic Animal	Shellfish	FDA122680A	PRJNA186035
105	SAL_CA9931AA	ST21831	Virginia	2012	United States	SAMN03112882	SRS750238	SRP033708	Thompson	Wild Animal	Avian	VA-WGS-00356	PRJNA219491
106	SAL_DA0239AA	ST21590	Virginia	2011	United States	SAMN03112870	SRS742532	SRP033708	Thompson	Wild Animal	Reptile	VA-WGS-00344	PRJNA219491
107	SAL_DA0590AA	ST21277	England	2012	United Kingdom	SAMN03169454	SRS740755	SRP042645	Thompson	Human	Human	H120620408	PRJNA248792
108	SAL_DA0825AA	ST21056	England	2012	United Kingdom	SAMN03169106	SRS740493	SRP042645	Thompson	Human	Human	H123600590	PRJNA248792
109	SAL_DA1229AA	ST20681	England	2012	United Kingdom	SAMN03168601	SRS739912	SRP042645	Thompson	Human	Human	H124520467	PRJNA248792
110	SAL_DA1339AA	ST20580	England	2012	United Kingdom	SAMN03166062	SRS738514	SRP042645	Thompson	Human	Human	H120220743	PRJNA248792
111	SAL_DA1346AA	ST20574	England	2012	United Kingdom	SAMN03166048	SRS738507	SRP042645	Thompson	Human	Human	H121960542	PRJNA248792
112	SAL_DA1477AA	ST20456		2001	Vietnam	SAMN02843537	SRS736301	SRP018785	Thompson	Food	Fish	FDA149919	PRJNA186035
113	SAL_DA1662AA	ST20306		2004	Canada	SAMN02844104	SRS735137	SRP018785	Thompson	Poultry	Poultry	FDA300394	PRJNA186035
114	SAL_DA1734AA	ST20246	Texas	2014	United States	SAMN02983169	SRS734883	SRP028607	Thompson	Livestock	Swine	POR1-0026	PRJNA183850
115	SAL_DA1817AA	ST20168	Wales	2012	United Kingdom	SAMN03152364	SRS733729	SRP042645	Thompson	Human	Human	H121800484	PRJNA248792
116	SAL_DA1926AA	ST20091	Minnesota	2005	United States	SAMN02894169	SRS731507	SRP028894	Thompson	Poultry	Poultry	AZ-TG74592	PRJNA183847
117	SAL_DA2195AA	ST19862	Oregon	2012	United States	SAMN02678808	SRS723607	SRP018785	Thompson	Environment	Soil/Dust	FNW19i37	PRJNA186035
118	SAL_DA2341AA	ST19740	Texas	2014	United States	SAMN02983158	SRS721610	SRP028607	Thompson	Livestock	Swine	POR1-0015	PRJNA183850
119	SAL_DA2427AA	ST19669	Oregon	2009	United States	SAMN02678802	SRS717332	SRP018785	Thompson	Environment	Plant	FNW19e50	PRJNA186035
120	SAL_DA2661AA	ST19496		2013	Vietnam	SAMN02847693	SRS709635	SRP018785	Thompson (Predicted)	Food	Invertebrate	FDA839813 C2-I	PRJNA186035
121	SAL_DA3072AA	ST18774	Virginia	2014	United States	SAMN03069630	SRS701775	SRP018785	Thompson (Predicted)	Environment	Water/River	CFSAN024146	PRJNA186035
122	SAL_DA3106AA	ST19195	Virginia	2014	United States	SAMN03069655	SRS701687	SRP018785	Thompson (Predicted)	Environment	Water/River	CFSAN024171	PRJNA186035
123	SAL_DA3113AA	ST19195	Virginia	2014	United States	SAMN03069656	SRS701680	SRP018785	Thompson (Predicted)	Environment	Water/River	CFSAN024172	PRJNA186035
124	SAL_DA3576AA	ST18843	Virginia	2012	United States	SAMN02900302	SRS695826	SRP018785	Thompson	Environment	Water/River	CFSAN008871	PRJNA186035
125	SAL_DA3580AA	ST18774	Virginia	2012	United States	SAMN02900295	SRS695822	SRP018785	Thompson (Predicted)	Environment	Water/River	CFSAN008863	PRJNA186035
126	SAL_DA3596AA	ST18774	Virginia	2012	United States	SAMN02900294	SRS695770	SRP018785	Thompson (Predicted)	Environment	Water/River	CFSAN008862	PRJNA186035
127	SAL_DA3601AA	ST18774	Virginia	2012	United States	SAMN02900296	SRS695756	SRP018785	Thompson (Predicted)	Environment	Water/River	CFSAN008864	PRJNA186035
128	SAL_DA3611AA	ST18825	Virginia	2012	United States	SAMN02900297	SRS695733	SRP018785	Thompson	Environment	Water/River	CFSAN008865	PRJNA186035
129	SAL_DA3620AA	ST18774	Virginia	2012	United States	SAMN02900300	SRS695710	SRP018785	Thompson	Environment	Water/River	CFSAN008868	PRJNA186035
130	SAL_DA3654AA	ST18804	Virginia	2012	United States	SAMN02900299	SRS695156	SRP018785	Thompson	Environment	Water/River	CFSAN008867	PRJNA186035
131	SAL_DA3696AA	ST18774	Virginia	2012	United States	SAMN02900301	SRS695002	SRP018785	Thompson	Environment	Water/River	CFSAN008869	PRJNA186035
132	SAL_DA3756AA	ST18725	Virginia	2012	United States	SAMN02900298	SRS694921	SRP018785	Thompson	Environment	Water/River	CFSAN008866	PRJNA186035
133	SAL_DA3943AA	ST18552		2008	Mexico	SAMN02678604	SRS692024	SRP018785	Thompson	Environment	Plant	FCC0216	PRJNA186035
134	SAL_DA3948AA	ST18552		2008	Mexico	SAMN02678596	SRS692017	SRP018785	Thompson	Environment	Plant	FCC0208	PRJNA186035
135	SAL_DA5216AA	ST17532	Washington	2007	United States	SAMN02902715	SRS675202	SRP018785	Thompson (Predicted)	Animal Feed	Plant	OSF022475	PRJNA186035
136	SAL_DA5268AA	ST17486		2008	Indonesia	SAMN02698069	SRS673177	SRP018785	Thompson	Aquatic Animal	Fish	FSF0107	PRJNA186035
137	SAL_DA5291AA	ST17455	Washington	2007	United States	SAMN02902649	SRS664816	SRP018785	Thompson (Predicted)	Livestock	Bovine	OSF022409	PRJNA186035
138	SAL_DA5332AA	ST17420	Minnesota	2005	United States	SAMN02894170	SRS672718	SRP028894	Thompson	Poultry	Poultry	AZ-TG74628	PRJNA183847
139	SAL_DA5586AA	ST17205	Washington	2007	United States	SAMN02849945	SRS660247	SRP018785	Thompson	Environment	Water/River	OSF018677	PRJNA186035
140	SAL_DA5596AA	ST17195	Washington	2007	United States	SAMN02849935	SRS660237	SRP018785	Thompson	Companion Animal	Canine	OSF018667	PRJNA186035
141	SAL_DA6622AA	ST16330		2011	Thailand	SAMN02698247	SRS629056	SRP018785	Thompson	Wild Animal	Invertebrate	FMA0183	PRJNA186035
142	SAL_DA6896AA	ST16101		2010	Canada	SAMN02678483	SRS621777	SRP018785	Thompson	Food	Plant	FAR0160	PRJNA186035
143	SAL_DA6921AA	ST16077		2010	Mexico	SAMN02678487	SRS621751	SRP018785	Thompson	Food	Plant	FAR0164	PRJNA186035
144	SAL_DA6935AA	ST16065		2010	Indonesia	SAMN02678489	SRS621738	SRP018785	Thompson	Aquatic Animal	Fish	FAR0167	PRJNA186035
145	SAL_DA7052AA	ST15964	Minnesota	2001	United States	SAMN02646775	SRS620706	SRP032981	Thompson	Poultry	Poultry	MDH-2014-00001	PRJNA215333
146	SAL_DA7208AA	ST15827		2007	Mexico	SAMN02678729	SRS614053	SRP018785	Thompson	Food	Plant	FNW18t66	PRJNA186035
147	SAL_DA7375AA	ST15697		2013	Vietnam	SAMN02678896	SRS602918	SRP018785	Thompson (Predicted)	Food	Invertebrate	FSW0169	PRJNA186035
148	SAL_DA8504AA	ST14750		2011	Mexico	SAMN02345396	SRS585749	SRP018785	Thompson (Predicted)	Environment	Soil/Dust	FSE0020	PRJNA186035
149	SAL_DA8726AA	ST14556	Georgia	2002	United States	SAMN02640864	SRS579493	SRP028334	Thompson	Poultry	Poultry	WAPHL-SAL-A00301	PRJNA183851
150	SAL_DA8828AA	ST14468			Netherlands	SAMN02429190	SRS577573	SRP040281	Thompson (Predicted)			2012K-1451	PRJNA230403
151	SAL_DA8829AA	ST14467			Netherlands	SAMN02429189	SRS577572	SRP040281	Thompson (Predicted)			2012K-1450	PRJNA230403
152	SAL_DA8830AA	ST14467			Netherlands	SAMN02429188	SRS577571	SRP040281	Thompson (Predicted)			2012K-1449	PRJNA230403
153	SAL_DA8831AA	ST14466			Netherlands	SAMN02429187	SRS577570	SRP040281	Thompson (Predicted)			2012K-1448	PRJNA230403
154	SAL_DA8832AA	ST14465			Netherlands	SAMN02429186	SRS577569	SRP040281	Thompson (Predicted)			2012K-1447	PRJNA230403
155	SAL_DA8833AA	ST14464			Netherlands	SAMN02429185	SRS577568	SRP040281	Thompson (Predicted)			2012K-1446	PRJNA230403
156	SAL_DA8834AA	ST14463			Netherlands	SAMN02429184	SRS577567	SRP040281	Thompson (Predicted)			2012K-1445	PRJNA230403
157	SAL_DA8835AA	ST14462			Netherlands	SAMN02429183	SRS577566	SRP040281	Thompson (Predicted)			2012K-1444	PRJNA230403
158	SAL_DA8836AA	ST14461			Netherlands	SAMN02429182	SRS577565	SRP040281	Thompson (Predicted)			2012K-1443	PRJNA230403
159	SAL_DA8837AA	ST14460			Netherlands	SAMN02429181	SRS577564	SRP040281	Thompson (Predicted)			2012K-1442	PRJNA230403
160	SAL_DA8838AA	ST14459			Netherlands	SAMN02429180	SRS577563	SRP040281	Thompson (Predicted)			2012K-1441	PRJNA230403
161	SAL_DA8839AA	ST14458			Netherlands	SAMN02429179	SRS577562	SRP040281	Thompson (Predicted)			2012K-1440	PRJNA230403
162	SAL_DA8840AA	ST14457			Netherlands	SAMN02429178	SRS577561	SRP040281	Thompson (Predicted)			2012K-1439	PRJNA230403
163	SAL_DA8841AA	ST14456			Netherlands	SAMN02429177	SRS577560	SRP040281	Thompson (Predicted)			2012K-1438	PRJNA230403
164	SAL_DA8842AA	ST14455			Netherlands	SAMN02429176	SRS577559	SRP040281	Thompson (Predicted)			2012K-1437	PRJNA230403
165	SAL_DA8843AA	ST14454		2011	United States	SAMN02429173	SRS577558	SRP040281	Thompson	Human	Human	2012K-1360	PRJNA230403
166	SAL_DA8844AA	ST14453		2011	United States	SAMN02429175	SRS577557	SRP040281	Thompson	Human	Human	2012K-1317	PRJNA230403
167	SAL_DA8848AA	ST14449		2012	United States	SAMN02429170	SRS577553	SRP040281	Thompson	Human	Human	2012K-1266	PRJNA230403
168	SAL_DA8849AA	ST14448		2012	United States	SAMN02429169	SRS577552	SRP040281	Thompson	Human	Human	2012K-1265	PRJNA230403
169	SAL_DA8850AA	ST14447		2012	United States	SAMN02429172	SRS577551	SRP040281	Thompson	Human	Human	2012K-1262	PRJNA230403
170	SAL_DA8851AA	ST14446			United States	SAMN02429171	SRS577550	SRP040281	Thompson (Predicted)	ND	ND/Others	2012K-1261	PRJNA230403
171	SAL_DA8898AA	ST14404	Ohio	2013	United States	SAMN02595018	SRS575626	SRP028894	Thompson	Poultry	Poultry	AZ_TG71087	PRJNA183847
172	SAL_DA9452AA	ST13875	Virginia	2006	United States	SAMN02403313	SRS562379	SRP033708	Thompson	Livestock	Bovine	VA_WGS-00092	PRJNA219491
173	SAL_DA9490AA	ST13878	Virginia	2006	United States	SAMN02403315	SRS562258	SRP033708	Thompson	Livestock	Bovine	VA_WGS-00094	PRJNA219491
174	SAL_DA9494AA	ST13875	Virginia	2006	United States	SAMN02403314	SRS562246	SRP033708	Thompson	Livestock	Bovine	VA_WGS-00093	PRJNA219491
175	SAL_DA9677AA	ST13716		2010	Taiwan	SAMN02344808	SRS557280	SRP018785	Thompson	Food	Plant	FNW19G25	PRJNA186035
176	SAL_DA9929AA	ST13487	Washington	2005	United States	SAMN02325860	SRS551104	SRP028334	Thompson			WAPHL_SAL-A00073	PRJNA183851
177	SAL_EA0045AA	ST1155		2011	China	SAMN02345245	SRS529679	SRP018785	Thompson	Environment	Plant	FNE0024	PRJNA186035
178	SAL_EA0063AA	ST13383	Wisconsin	2012	United States	SAMN02345591	SRS529661	SRP018785	Thompson	Food	Unspecified Meat	FNE0026	PRJNA186035
179	SAL_EA0189AA	ST13264		2012	Mexico	SAMN02345532	SRS528104	SRP018785	Thompson (Predicted)	Environment	Plant	FDN0009	PRJNA186035
180	SAL_EA0195AA	ST4124		2012	Mexico	SAMN02345526	SRS528098	SRP018785	Thompson	Environment	Plant	FDN0017	PRJNA186035
181	SAL_EA0228AA	ST13228		2012	Mexico	SAMN02345542	SRS525253	SRP018785	Thompson (Predicted)	Environment	Plant	FDN0010	PRJNA186035
182	SAL_EA0326AA	ST13145	Minnesota		United States	SAMN02378172	SRS523566	SRP032981	Thompson	Poultry	Poultry	MDH-2013-00167	PRJNA215333
183	SAL_EA0411AA	ST13068	Texas	2010	United States	SAMN02344782	SRS515152	SRP018785	Thompson	Environment	Plant	FCC0094	PRJNA186035
184	SAL_EA1113AA	ST12591		1938		SAMEA1903572	ERS203129	ERP001784	Thompson			M579 / NCTC20266	PRJEB3255
185	SAL_EA1363AA	ST12425	New York	2012	United States	SAMN01902498	SRS497606	SRP028607	Thompson	Environment	Soil/Dust	NY_FSL S10-1818	PRJNA183850
186	SAL_EA1365AA	ST12383	New York	2012	United States	SAMN01902496	SRS497603	SRP028607	Thompson	Environment	Soil/Dust	NY_FSL S10-1811	PRJNA183850
187	SAL_EA1415AA	ST12383	New York	2012	United States	SAMN01902493	SRS495500	SRP028607	Thompson	Environment	Soil/Dust	NY_FSL S10-1816	PRJNA183850
188	SAL_EA1518AA	ST12305		2013	United States	SAMN03997168	SRS1048009	SRP040281	Thompson	Human	Human	PNUSAS000569	PRJNA230403
189	SAL_EA1977AA	ST11945	Connecticut	2014	United States	SAMN03988382	SRS1069148	SRP063697	Thompson	Poultry	Poultry	CVM N54276	PRJNA292661
190	SAL_EA1982AA	ST11940	New York	2014	United States	SAMN03988377	SRS1069154	SRP063697	Thompson	Poultry	Poultry	CVM N54271	PRJNA292661
191	SAL_EA2677AA	ST11387	New York	2013	United States	SAMN03769226	SRS1092742	SRP040648	Thompson	ND	ND/Others	CFSAN034206	PRJNA242847
192	SAL_EA2906AA	ST11195		2013	China	SAMN02844921	SRS1108513	SRP018785	Thompson (Predicted)	Environment	Plant	FDA839775	PRJNA186035
193	SAL_EA3012AA	ST11110	Mississippi	2015	United States	SAMN04161013	SRS1112903	SRP062916	Thompson	Poultry	Poultry	FSIS1502811	PRJNA292666
194	SAL_EA3232AA	ST10923		2008	Mexico	SAMN02846121	SRS1125779	SRP018785	Thompson (Predicted)	Environment	Water/River	FDA474816 isolate 2	PRJNA186035
195	SAL_EA3772AA	ST10478	Maryland	2013	United States	SAMN03894179	SRS1102159	SRP063697	Thompson	Poultry	Poultry	CVM N45945	PRJNA292661
196	SAL_EA3862AA	ST10391	Georgia	2013	United States	SAMN03894093	SRS1102247	SRP063697	Thompson	Poultry	Poultry	CVM N43821	PRJNA292661
197	SAL_EA3874AA	ST10380	New Mexico	2013	United States	SAMN03894081	SRS1102258	SRP063697	Thompson	Poultry	Poultry	CVM N43472	PRJNA292661
198	SAL_EA3998AA	ST10281	New York	2015	United States	SAMN03795425	SRS1138456	SRP028607	Thompson	Human	Human	CFSAN035036	PRJNA183850
199	SAL_EA4220AA	ST10103	Indiana	2012	United States	SAMN03464577	SRS969131	SRP040648	Thompson	Food	ND/Others	CFSAN030091	PRJNA242847
200	SAL_EA4225AA	ST10098	Oregon	2012	United States	SAMN03464573	SRS968971	SRP040648	Thompson	Food	ND/Others	CFSAN030087	PRJNA242847
201	SAL_EA4232AA	ST10092		2009	China	SAMN02844725	SRS1139980	SRP018785	Thompson	ND	ND/Others	FDA555346	PRJNA186035
202	SAL_EA5241AA	ST9210	California	2015	United States	SAMN04279218	SRS1169219	SRP040648	Thompson	Poultry	Poultry	FSIS1503363	PRJNA242847
203	SAL_EA6187AA	ST8455		2013	Mexico	SAMN02847583	SRS1187946	SRP018785	Thompson	Environment	Plant	FDA782504 1A	PRJNA186035
204	SAL_EA6188AA	ST8454		2013	Mexico	SAMN02847584	SRS1187947	SRP018785	Thompson	Environment	Plant	FDA782504 1B	PRJNA186035
205	SAL_EA6189AA	ST8454		2013	Mexico	SAMN02847585	SRS1187945	SRP018785	Thompson	Environment	Plant	FDA782504 1MA	PRJNA186035
206	SAL_EA6456AA	ST6185	Washington	2005	United States	SAMN02845348	SRS1210672	SRP018785	Thompson	Animal Feed	ND/Others	FDA249345 1-3	PRJNA186035
207	SAL_EA6514AA	ST8209		2005	China	SAMN02844139	SRS1217232	SRP018785	Thompson	Animal Feed	Avian	FDA315959	PRJNA186035
208	SAL_EA6934AA	ST7878	England		United Kingdom	SAMN04364156	SRS1220523	SRP042645	Thompson	Human	Human	21078	PRJNA248792
209	SAL_EA6965AA	ST7851	England		United Kingdom	SAMN04364124	SRS1220595	SRP042645	Thompson (Predicted)	Human	Human	1851	PRJNA248792
210	SAL_EA7161AA	ST7666	England		United Kingdom	SAMN04363912	SRS1220390	SRP042645	Thompson	Human	Human	53029	PRJNA248792
211	SAL_EA7271AA	ST7561	England		United Kingdom	SAMN04363802	SRS1220110	SRP042645	Thompson	Human	Human	18545	PRJNA248792
212	SAL_EA7399AA	ST7444	England		United Kingdom	SAMN04363671	SRS1219992	SRP042645	Thompson (Predicted)	Human	Human	77288	PRJNA248792
213	SAL_EA8115AA	ST6755		2015	Vietnam	SAMN04335349	SRS1223525	SRP018785	Thompson (Predicted)	Aquatic Animal	Shellfish	FDA935310-3	PRJNA186035
214	SAL_EA8487AA	ST6451	Virginia	2012	United States	SAMN04362115	SRS1235906	SRP033708	Thompson (Predicted)	Environment	Soil/Dust	VA-WGS-00662	PRJNA219491
215	SAL_EA8670AA	ST6310	Virginia	2014	United States	SAMN04362107	SRS1240133	SRP033708	Thompson (Predicted)	Environment	Water/River	VA-WGS-00654	PRJNA219491
216	SAL_EA8676AA	ST4863	Virginia	2014	United States	SAMN04362101	SRS1240130	SRP033708	Thompson (Predicted)	Environment	Water/River	VA-WGS-00648	PRJNA219491
217	SAL_EA8814AA	ST6190	Washington	2005	United States	SAMN02845360	SRS1244283	SRP018785	Thompson	Aquatic Animal	Fish	FDA249349 4-15	PRJNA186035
218	SAL_EA8815AA	ST6185	Washington	2005	United States	SAMN02845359	SRS1244276	SRP018785	Thompson	Aquatic Animal	Fish	FDA249349 3-10	PRJNA186035
219	SAL_EA8816AA	ST6185	Washington	2005	United States	SAMN02845358	SRS1244277	SRP018785	Thompson	Aquatic Animal	Fish	FDA249349 2-6	PRJNA186035
220	SAL_EA8817AA	ST6185	Washington	2005	United States	SAMN02845357	SRS1244278	SRP018785	Thompson	Aquatic Animal	Fish	FDA249349 1-1	PRJNA186035
221	SAL_EA8818AA	ST6185	Washington	2005	United States	SAMN02845356	SRS1244279	SRP018785	Thompson	Environment	Soil/Dust	FDA249348 4-7	PRJNA186035
222	SAL_EA8819AA	ST6189	Washington	2005	United States	SAMN02845354	SRS1244280	SRP018785	Thompson	Environment	Soil/Dust	FDA249348 1-1	PRJNA186035
223	SAL_EA8821AA	ST6187	Washington	2005	United States	SAMN02845350	SRS1244282	SRP018785	Thompson	Animal Feed	ND/Others	FDA249345 2-11	PRJNA186035
224	SAL_EA8822AA	ST6186	Washington	2005	United States	SAMN02845351	SRS1244274	SRP018785	Thompson	Animal Feed	ND/Others	FDA249345 2-9	PRJNA186035
225	SAL_EA8823AA	ST6185	Washington	2005	United States	SAMN02845349	SRS1244275	SRP018785	Thompson	Animal Feed	ND/Others	FDA249345 1-7	PRJNA186035
226	SAL_EA9445AA	ST4863	Virginia	2014	United States	SAMN04431107	SRS1271152	SRP033708	Thompson (Predicted)	Environment	Water/River	VA-WGS-16010	PRJNA219491
227	SAL_EA9712AA	ST5530	California	1999	United States	SAMN03959818			Thompson	Human	Human	RM1986	PRJNA224116
228	SAL_EA9713AA	ST5529	California	1999	United States	SAMN03959817			Thompson	Human	Human	RM1984	PRJNA224116
229	SAL_EA9768AA	ST5474				SAMN02604282			Thompson			RM6836	PRJNA70669
230	SAL_EA9899AA	ST5390		2005	China	SAMN02845688	SRS1281874	SRP018785	Thompson	Wild Animal	Rodent	FDA340434-4	PRJNA186035
231	SAL_EA9904AA	ST5385	Washington	2005	United States	SAMN02845364	SRS1281870	SRP018785	Thompson	Aquatic Animal	Fish	FDA249349 6A-28	PRJNA186035
232	SAL_EA9905AA	ST5384	Washington	2005	United States	SAMN02845363	SRS1281864	SRP018785	Thompson	Aquatic Animal	Fish	FDA249349 5C-25	PRJNA186035
233	SAL_EA9906AA	ST5383	Washington	2005	United States	SAMN02845362	SRS1281865	SRP018785	Thompson	Aquatic Animal	Fish	FDA249349 5B-23	PRJNA186035
234	SAL_EA9907AA	ST5382	Washington	2005	United States	SAMN02845361	SRS1281866	SRP018785	Thompson	Aquatic Animal	Fish	FDA249349 5A-18	PRJNA186035
235	SAL_FA0506AA	ST4863	Virginia	2014	United States	SAMN04431110	SRS1300684	SRP033708	Thompson (Predicted)	Environment	Water/River	VA-WGS-16013	PRJNA219491
236	SAL_FA0514AA	ST4855		2006	Vietnam	SAMN02844317	SRS1297602	SRP018785	Thompson	Aquatic Animal	Shellfish	FDA363905	PRJNA186035
237	SAL_FA1350AA	ST4124		2012	Mexico	SAMN02847512	SRS1318861	SRP018785	Thompson	Environment	Plant	FDA767307 B-3	PRJNA186035
238	SAL_FA1436AA	ST4072		2012	Mexico	SAMN02847491	SRS1324939	SRP018785	Thompson	Environment	Plant	FDA767290 B-1	PRJNA186035
239	SAL_FA1714AA	ST152892	Washington	2015	United States	SAMN04535601	SRS1330259	SRP018785	Thompson (Predicted)	Food	Bovine	OSF046160	PRJNA186035
240	SAL_FA1926AA	ST3662		2006	Mexico	SAMN02845846	SRS1341242	SRP018785	Thompson	Environment	Plant	FDA397766-7	PRJNA186035
241	SAL_FA2181AA	ST3464		2016	United States	SAMN04535329	SRS1349666	SRP040281	Thompson	Human	Human	PNUSAS001722	PRJNA230403
242	SAL_FA2264AA	ST1928	Florida	2009	United States	SAMN02846394	SRS1349552	SRP018785	Thompson (Predicted)	Environment	Soil/Dust	FDA528480-3 TT-XLD	PRJNA186035
243	SAL_FA4220AA	ST1745		2015	United Kingdom	SAMN04600928	SRS1371846	SRP042645	Thompson	Human	Human	154847	PRJNA248792
244	SAL_FA4333AA	ST1642		2015	United Kingdom	SAMN04600681	SRS1371725	SRP042645	Thompson	Human	Human	164909	PRJNA248792
245	SAL_FA4336AA	ST1639		2015	United Kingdom	SAMN04600678	SRS1371729	SRP042645	Thompson	Human	Human	172507	PRJNA248792
246	SAL_FA4382AA	ST427		2015	United Kingdom	SAMN04600632	SRS1371752	SRP042645	Thompson	Human	Human	122231	PRJNA248792
247	SAL_FA4514AA	ST1476		2015	United Kingdom	SAMN04600401	SRS1371483	SRP042645	Thompson	Human	Human	163173	PRJNA248792
248	SAL_FA4522AA	ST1468		2015	United Kingdom	SAMN04600393	SRS1371473	SRP042645	Thompson	Human	Human	175574	PRJNA248792
249	SAL_FA4581AA	ST1412		2015	United Kingdom	SAMN04600308	SRS1371416	SRP042645	Thompson	Human	Human	106549	PRJNA248792
250	SAL_FA4864AA	ST1155		2012	China	SAMN02847441	SRS1378791	SRP018785	Thompson	Environment	Plant	FDA759487-2	PRJNA186035
251	SAL_FA5022AA	ST1031		2016	United States	SAMN04568497	SRS1399317	SRP040281	Thompson	Food	Plant	PNUSAS001787	PRJNA230403
252	SAL_FA5196AA	ST890		2001	Mexico	SAMN02845041	SRS1394354	SRP018785	Thompson	Food	Dairy	FDA142725-2	PRJNA186035
253	SAL_FA5483AA	ST646	Virginia	2015	United States	SAMN04605626	SRS1401229	SRP033708	Thompson (Predicted)	Environment	Water/River	VA-WGS-16055	PRJNA219491
254	SAL_FA5745AA	ST427		2015	Ireland				Thompson	Human	Human	MS150096
255	SAL_FA6054AA	ST157			United States	SAMN04867257	SRS1421819	SRP040281	Thompson (Predicted)			PNUSAS001771	PRJNA230403
256	SAL_FA6787AA	ST39960	Texas	2016	United States	SAMN05001755	SRS1440337	SRP040648	Thompson	Poultry	Poultry	FSIS1606583	PRJNA242847
257	SAL_FA6804AA	ST39945			United States	SAMN04867251	SRS1438634	SRP040281	Thompson (Predicted)			PNUSAS001775	PRJNA230403
258	SAL_FA6921AA	ST40032	Florida	2016	United States	SAMN04961916	SRS1447266	SRP018785	Thompson (Predicted)	Environment	Soil/Dust	FDA938440-47	PRJNA186035
259	SAL_FA7274AA	ST40214		2001	Vietnam	SAMN02843488	SRS1464415	SRP018785	Thompson	Food	Plant	FDA143552	PRJNA186035
260	SAL_FA7649AA	ST40512	Minnesota	2014	United States	SAMN03464875	SRS1480981	SRP018785	Thompson (Predicted)	Poultry	Poultry	OSF031230	PRJNA186035
261	SAL_FA7729AA	ST40633		2001	Ecuador	SAMN02843528	SRS1487735	SRP018785	Thompson	Aquatic Animal	Shellfish	FDA148505	PRJNA186035
262	SAL_FA8105AA	ST40898	Minnesota	2015	United States	SAMN04993552	SRS1512280	SRP059853	Thompson (Predicted)	Livestock	Bovine	ADRDL15-20045	PRJNA280335
263	SAL_FA8262AA	ST41555	Oregon	2009	United States	SAMN02846732	SRS1528146	SRP018785	Thompson	Environment	Plant	FDA596734-10	PRJNA186035
264	SAL_FA8535AA	ST47343	New Mexico	2011	United States	SAMN02699268	SRS1502682	SRP063697	Thompson	Poultry	Poultry	CVM N37925	PRJNA292661
265	SAL_FA8578AA	ST47302	Tennessee	2011	United States	SAMN02699262	SRS1502639	SRP063697	Thompson	Poultry	Poultry	CVM N32781	PRJNA292661
266	SAL_FA8579AA	ST47301	Tennessee	2011	United States	SAMN05201683	SRS1502638	SRP063697	Thompson	Poultry	Poultry	CVM N32780	PRJNA292661
267	SAL_FA8847AA	ST47060	California	2011	United States	SAMN05201490	SRS1502370	SRP063697	Thompson	Poultry	Poultry	CVM N29305	PRJNA292661
268	SAL_FA8888AA	ST46984	New Mexico	2012	United States	SAMN05201992	SRS1502329	SRP063697	Thompson	Poultry	Poultry	CVM N42493	PRJNA292661
269	SAL_FA8895AA	ST46979	New Mexico	2012	United States	SAMN05201987	SRS1502322	SRP063697	Thompson	Poultry	Poultry	CVM N42486	PRJNA292661
270	SAL_FA8926AA	ST46946	Colorado	2012	United States	SAMN05201966	SRS1502291	SRP063697	Thompson	Poultry	Poultry	CVM N42455	PRJNA292661
271	SAL_FA8936AA	ST46941	Georgia	2012	United States	SAMN05201961	SRS1502285	SRP063697	Thompson	Poultry	Poultry	CVM N42335	PRJNA292661
272	SAL_FA8937AA	ST46940	Georgia	2012	United States	SAMN05201960	SRS1502279	SRP063697	Thompson	Poultry	Poultry	CVM N42334	PRJNA292661
273	SAL_FA9129AA	ST46391	Tennessee	2012	United States	SAMN05201807	SRS1502088	SRP063697	Thompson	Poultry	Poultry	CVM N38927	PRJNA292661
274	SAL_FA9164AA	ST46316	New Mexico	2012	United States	SAMN05201777	SRS1502053	SRP063697	Thompson	Poultry	Poultry	CVM N38887	PRJNA292661
275	SAL_FA9194AA	ST46188	Colorado	2012	United States	SAMN05201760	SRS1502023	SRP063697	Thompson	Poultry	Poultry	CVM N38856	PRJNA292661
276	SAL_FA9201AA	ST41772	California	2012	United States	SAMN05201755	SRS1502016	SRP063697	Thompson	Poultry	Poultry	CVM N38849	PRJNA292661
277	SAL_FA9208AA	ST41763	New Mexico	2012	United States	SAMN05201785	SRS1502009	SRP063697	Thompson	Poultry	Poultry	CVM N38898	PRJNA292661
278	SAL_FA9209AA	ST41761	New Mexico	2012	United States	SAMN05201784	SRS1502008	SRP063697	Thompson	Poultry	Poultry	CVM N38897	PRJNA292661
279	SAL_FA9238AA	ST39491		2016	United States	SAMN04578548	SRS1399374	SRP040281	Thompson (Predicted)	Human	Human	PNUSAS001811	PRJNA230403
280	SAL_FA9386AA	ST46086		2016	Macedonia	SAMN04530607	SRS1337755	SRP018785	Thompson (Predicted)	Environment	Plant	FDA945762	PRJNA186035
281	SAL_GA0215AA	ST44999				SAMEA3447919	ERS745493	ERP010196	Thompson (Predicted)			MT21C_1_1-sc-2280835	PRJEB9121
282	SAL_GA1901AA	ST43808				SAMN03358473	SRS853805	SRP022914	Thompson (Predicted)	ND	ND/Others	BCW_4938	PRJNA203445
283	SAL_GA1902AA	ST43807				SAMN03358472	SRS853806	SRP022914	Thompson (Predicted)	ND	ND/Others	BCW_4937	PRJNA203445
284	SAL_GA1910AA	ST43798				SAMN03358464	SRS853814	SRP022914	Thompson (Predicted)	ND	ND/Others	BCW_4929	PRJNA203445
285	SAL_GA1920AA	ST43790				SAMN03358454	SRS853821	SRP022914	Thompson (Predicted)	ND	ND/Others	BCW_4919	PRJNA203445
286	SAL_GA1923AA	ST43788				SAMN03358451	SRS853825	SRP022914	Thompson (Predicted)	ND	ND/Others	BCW_4916	PRJNA203445
287	SAL_GA1929AA	ST43781				SAMN03358445	SRS853828	SRP022914	Thompson (Predicted)	ND	ND/Others	BCW_4910	PRJNA203445
288	SAL_GA1941AA	ST43766				SAMN03358433	SRS853841	SRP022914	Thompson (Predicted)	ND	ND/Others	BCW_4898	PRJNA203445
289	SAL_GA1943AA	ST43764				SAMN03358431	SRS853840	SRP022914	Thompson (Predicted)	ND	ND/Others	BCW_4896	PRJNA203445
290	SAL_GA1945AA	ST43762				SAMN03358429	SRS853843	SRP022914	Thompson (Predicted)	ND	ND/Others	BCW_4894	PRJNA203445
291	SAL_GA2037AA	ST10103				SAMN03357945	SRS854288	SRP022914	Thompson (Predicted)	ND	ND/Others	BCW_4003	PRJNA203445
292	SAL_GA2433AA	ST43241				SAMN03356990	SRS855988	SRP022914	Thompson (Predicted)	ND	ND/Others	BCW_1982	PRJNA203445
293	SAL_GA2453AA	ST43225				SAMN03356969	SRS856009	SRP022914	Thompson (Predicted)	ND	ND/Others	BCW_1733	PRJNA203445
294	SAL_GA2454AA	ST43224				SAMN03356968	SRS856010	SRP022914	Thompson (Predicted)	ND	ND/Others	BCW_1731	PRJNA203445
295	SAL_GA2751AA	ST41943		2007	United States	SAMN02908668	SRS775428	SRP050382	Thompson	Poultry	Poultry	CRJJGF_00162	PRJNA254816
296	SAL_GA2792AA	ST41902		2005	United States	SAMN02908627	SRS775387	SRP050382	Thompson	Poultry	Poultry	CRJJGF_00120	PRJNA254816
297	SAL_GA2793AA	ST41901		2007	United States	SAMN02908626	SRS775386	SRP050382	Thompson	Poultry	Poultry	CRJJGF_00119	PRJNA254816
298	SAL_GA3195AA	ST42842	Tennessee	2011	United States	SAMN02368030	SRS535967	SRP022914	Thompson	Poultry	Poultry	N32781	PRJNA203445
299	SAL_GA3447AA	ST42592	Iowa	2012	United States	SAMN02368806	SRS528870	SRP022914	Thompson	Human	Human	BCW_3989	PRJNA203445
300	SAL_GA3452AA	ST42587	Texas	2012	United States	SAMN02368801	SRS528865	SRP022914	Thompson	Human	Human	BCW_3984	PRJNA203445
301	SAL_GA3463AA	ST42579				SAMN02368786	SRS528854	SRP022914	Thompson			BCW_3967	PRJNA203445
302	SAL_GA3464AA	ST42579				SAMN02368785	SRS528853	SRP022914	Thompson			BCW_3966	PRJNA203445
303	SAL_GA3465AA	ST42578				SAMN02368784	SRS528852	SRP022914	Thompson			BCW_3965	PRJNA203445
304	SAL_GA3493AA	ST42560				SAMN02368741	SRS528824	SRP022914	Thompson			BCW_2876	PRJNA203445
305	SAL_GA3547AA	ST42516		2001	Croatia	SAMN02368664	SRS528770	SRP022914	Thompson	Human	Human	BCW_2791	PRJNA203445
306	SAL_GA3769AA	ST42336	Florida		United States	SAMN02367757	SRS519746	SRP022914	Thompson	Human	Human	CDC B2637	PRJNA203445
307	SAL_GA4444AA	ST43035		2016	United States	SAMN05210056	SRS1540813	SRP040281	Thompson	Human	Human	PNUSAS002478	PRJNA230403
308	SAL_GA4450AA	ST43037		2016	United States	SAMN05017789	SRS1540807	SRP040281	Thompson (Predicted)	Human	Human	PNUSAS002220	PRJNA230403
309	SAL_GA4453AA	ST43035		2016	United States	SAMN05017786	SRS1540804	SRP040281	Thompson	Human	Human	PNUSAS002217	PRJNA230403
310	SAL_GA4632AA	ST44016		2002	United States				Thompson			LH_M18
311	SAL_GA4770AA	ST45685		2016	United States	SAMN05357776	SRS1561600	SRP040281	Thompson	Human	Human	PNUSAS002835	PRJNA230403
312	SAL_GA4779AA	ST45674		2016	United States	SAMN05357766	SRS1561575	SRP040281	Thompson (Predicted)	Human	Human	PNUSAS002801	PRJNA230403
313	SAL_GA4833AA	ST45575	Virginia	2015	United States	SAMN04563738	SRS1553836	SRP018785	Thompson (Predicted)	Environment	Water/River	CFSAN048025	PRJNA186035
314	SAL_GA4834AA	ST45572	Virginia	2015	United States	SAMN04563737	SRS1553837	SRP018785	Thompson (Predicted)	Environment	Water/River	CFSAN048024	PRJNA186035
315	SAL_GA5218AA	ST46229	Colorado	2012	United States	SAMN05417552	SRS1572316	SRP079001	Thompson	Companion Animal	Canine	V-CLASP-D-04	PRJNA314600
316	SAL_GA5273AA	ST46789	Pennsylvania	2015	United States	SAMN05416178	SRS1573041	SRP018785	Thompson (Predicted)	Environment	Water/River	CFSAN042936	PRJNA186035
317	SAL_GA5275AA	ST46789	Pennsylvania	2015	United States	SAMN05416176	SRS1573039	SRP018785	Thompson (Predicted)	Environment	Water/River	CFSAN042934	PRJNA186035
318	SAL_GA5277AA	ST46789	Pennsylvania	2015	United States	SAMN05416174	SRS1573037	SRP018785	Thompson (Predicted)	Environment	Water/River	CFSAN042932	PRJNA186035
319	SAL_GA5280AA	ST46789	Pennsylvania	2015	United States	SAMN05416171	SRS1573034	SRP018785	Thompson (Predicted)	Environment	Water/River	CFSAN042929	PRJNA186035
320	SAL_GA5281AA	ST46789	Pennsylvania	2015	United States	SAMN05416170	SRS1573032	SRP018785	Thompson (Predicted)	Environment	Water/River	CFSAN042928	PRJNA186035
321	SAL_GA5295AA	ST46784	New Jersey	2015	United States	SAMN05416156	SRS1573019	SRP018785	Thompson (Predicted)	Environment	Water/River	CFSAN042914	PRJNA186035
322	SAL_GA5296AA	ST46784	New Jersey	2015	United States	SAMN05416155	SRS1573018	SRP018785	Thompson (Predicted)	Environment	Water/River	CFSAN042913	PRJNA186035
323	SAL_GA5297AA	ST46784	New Jersey	2015	United States	SAMN05416154	SRS1573017	SRP018785	Thompson (Predicted)	Environment	Water/River	CFSAN042912	PRJNA186035
324	SAL_GA5303AA	ST46753	New Jersey	2015	United States	SAMN05416148	SRS1573011	SRP018785	Thompson (Predicted)	Environment	Water/River	CFSAN042906	PRJNA186035
325	SAL_GA5305AA	ST46753	New Jersey	2015	United States	SAMN05416146	SRS1573009	SRP018785	Thompson (Predicted)	Environment	Water/River	CFSAN042904	PRJNA186035
326	SAL_GA5306AA	ST46702	New Jersey	2015	United States	SAMN05416145	SRS1573008	SRP018785	Thompson (Predicted)	Environment	Water/River	CFSAN042903	PRJNA186035
327	SAL_GA5310AA	ST46777	New Jersey	2015	United States	SAMN05416141	SRS1573004	SRP018785	Thompson (Predicted)	Environment	Water/River	CFSAN042899	PRJNA186035
328	SAL_GA5312AA	ST46702	New Jersey	2015	United States	SAMN05416139	SRS1573002	SRP018785	Thompson (Predicted)	Environment	Water/River	CFSAN042897	PRJNA186035
329	SAL_GA5313AA	ST46753	New Jersey	2015	United States	SAMN05416138	SRS1573001	SRP018785	Thompson (Predicted)	Environment	Water/River	CFSAN042896	PRJNA186035
330	SAL_GA5314AA	ST46777	New Jersey	2015	United States	SAMN05416137	SRS1573000	SRP018785	Thompson (Predicted)	Environment	Water/River	CFSAN042895	PRJNA186035
331	SAL_GA5375AA	ST46702	New Jersey	2015	United States	SAMN04916509	SRS1572940	SRP018785	Thompson (Predicted)	Environment	Water/River	CFSAN042834	PRJNA186035
332	SAL_GA5376AA	ST46753	New Jersey	2015	United States	SAMN04916508	SRS1572917	SRP018785	Thompson (Predicted)	Environment	Water/River	CFSAN042833	PRJNA186035
333	SAL_GA5377AA	ST46702	New Jersey	2015	United States	SAMN04916507	SRS1572916	SRP018785	Thompson (Predicted)	Environment	Water/River	CFSAN042832	PRJNA186035
334	SAL_GA5378AA	ST46702	New Jersey	2015	United States	SAMN04916506	SRS1572915	SRP018785	Thompson (Predicted)	Environment	Water/River	CFSAN042831	PRJNA186035
335	SAL_GA5416AA	ST46732	Pennsylvania	2015	United States	SAMN04916485	SRS1572877	SRP018785	Thompson (Predicted)	Environment	Water/River	CFSAN042354	PRJNA186035
336	SAL_GA5417AA	ST46736	Pennsylvania	2015	United States	SAMN04916484	SRS1572876	SRP018785	Thompson (Predicted)	Environment	Water/River	CFSAN042353	PRJNA186035
337	SAL_GA5463AA	ST46702	New Jersey	2015	United States	SAMN04916466	SRS1572830	SRP018785	Thompson (Predicted)	Environment	Water/River	CFSAN042337	PRJNA186035
338	SAL_GA5464AA	ST46704	New Jersey	2015	United States	SAMN04915650	SRS1572829	SRP018785	Thompson (Predicted)	Environment	Water/River	CFSAN042336	PRJNA186035
339	SAL_GA5466AA	ST46702	New Jersey	2015	United States	SAMN04915649	SRS1572827	SRP018785	Thompson (Predicted)	Environment	Water/River	CFSAN042335	PRJNA186035
340	SAL_GA5467AA	ST46702	New Jersey	2015	United States	SAMN04915640	SRS1572826	SRP018785	Thompson (Predicted)	Environment	Water/River	CFSAN042334	PRJNA186035
341	SAL_GA5468AA	ST46704	New Jersey	2015	United States	SAMN04915639	SRS1572825	SRP018785	Thompson (Predicted)	Environment	Water/River	CFSAN042333	PRJNA186035
342	SAL_GA5470AA	ST46703	New Jersey	2015	United States	SAMN04915638	SRS1572823	SRP018785	Thompson (Predicted)	Environment	Water/River	CFSAN042332	PRJNA186035
343	SAL_GA5478AA	ST46696	Ohio	2015	United States	SAMN04915618	SRS1572815	SRP018785	Thompson (Predicted)	Environment	Water/River	CFSAN039265	PRJNA186035
344	SAL_GA5480AA	ST46696	Ohio	2015	United States	SAMN04915617	SRS1572813	SRP018785	Thompson (Predicted)	Environment	Water/River	CFSAN039264	PRJNA186035
345	SAL_GA5508AA	ST46674	Pennsylvania	2015	United States	SAMN04915596	SRS1572784	SRP018785	Thompson (Predicted)	Environment	Water/River	CFSAN039245	PRJNA186035
346	SAL_GA5510AA	ST46674	Pennsylvania	2015	United States	SAMN04915595	SRS1572782	SRP018785	Thompson (Predicted)	Environment	Water/River	CFSAN039244	PRJNA186035
347	SAL_GA5511AA	ST46674	Pennsylvania	2015	United States	SAMN04915594	SRS1572781	SRP018785	Thompson (Predicted)	Environment	Water/River	CFSAN039243	PRJNA186035
348	SAL_GA5591AA	ST46617	Colorado	2015	United States	SAMN05416550	SRS1572280	SRP063697	Thompson	Poultry	Poultry	CVM N62514	PRJNA292661
349	SAL_GA6305AA	ST47952		2002	Vietnam	SAMN02845135	SRS1598280	SRP018785	Thompson	Aquatic Animal	Fish	FDA166125-1	PRJNA186035
350	SAL_GA6324AA	ST47934	Virginia	2015	United States	SAMN04933263	SRS1597275	SRP018785	Thompson (Predicted)	Environment	Water/River	CFSAN048054	PRJNA186035
351	SAL_GA6497AA	ST47785			United States	SAMN05452958	SRS1598993	SRP040281	Thompson (Predicted)			PNUSAS002400	PRJNA230403
352	SAL_GA6505AA	ST47777			United States	SAMN05464633	SRS1598982	SRP040281	Thompson (Predicted)			PNUSAS002308	PRJNA230403
353	SAL_GA6506AA	ST47776			United States	SAMN05464632	SRS1598981	SRP040281	Thompson (Predicted)			PNUSAS002307	PRJNA230403
354	SAL_GA6509AA	ST47773			United States	SAMN05464637	SRS1598978	SRP040281	Thompson (Predicted)			PNUSAS002337	PRJNA230403
355	SAL_GA6513AA	ST47769			United States	SAMN05464630	SRS1598974	SRP040281	Thompson (Predicted)			PNUSAS002305	PRJNA230403
356	SAL_GA6517AA	ST47767			United States	SAMN05452949	SRS1598970	SRP040281	Thompson (Predicted)			PNUSAS002301	PRJNA230403
357	SAL_GA6523AA	ST47748			United States	SAMN05464645	SRS1598964	SRP040281	Thompson (Predicted)			PNUSAS002296	PRJNA230403
358	SAL_GA6524AA	ST47827			United States	SAMN05464644	SRS1598963	SRP040281	Thompson (Predicted)			PNUSAS002295	PRJNA230403
359	SAL_GA6546AA	ST48078			United States	SAMN05464638	SRS1601287	SRP040281	Thompson (Predicted)			PNUSAS002338	PRJNA230403
360	SAL_GA6567AA	ST45674		2016	United States	SAMN05504516	SRS1601246	SRP040281	Thompson (Predicted)	Human	Human	PNUSAS003175	PRJNA230403
361	SAL_GA8003AA	ST49002	Virginia	2015	United States	SAMN04933260	SRS1630021	SRP018785	Thompson (Predicted)	Environment	Water/River	CFSAN048051	PRJNA186035
362	SAL_GA8004AA	ST49001	Virginia	2015	United States	SAMN04933253	SRS1630020	SRP018785	Thompson (Predicted)	Environment	Water/River	CFSAN048044	PRJNA186035
363	SAL_GA8005AA	ST49007	Virginia	2015	United States	SAMN04563756	SRS1630019	SRP018785	Thompson (Predicted)	Environment	Water/River	CFSAN048043	PRJNA186035
364	SAL_GA8682AA	ST49621	Nebraska	2016	United States	SAMN04993448	SRS1662840	SRP059853	Thompson (Predicted)	Livestock	Bovine	ADRDL 16-4182	PRJNA280335
365	SAL_GA8982AA	ST49849	Virginia	2015	United States	SAMN04563666	SRS1679556	SRP018785	Thompson (Predicted)	Environment	Water/River	CFSAN047954	PRJNA186035
366	SAL_GA9321AA	ST50127		2016	United States	SAMN05773459	SRS1700042	SRP040281	Thompson (Predicted)	Human	Human	PNUSAS003920	PRJNA230403
367	SAL_GA9323AA	ST50125		2016	United States	SAMN05773461	SRS1700039	SRP040281	Thompson	Human	Human	PNUSAS003918	PRJNA230403
368	SAL_GA9324AA	ST50126		2016	United States	SAMN05773453	SRS1700038	SRP040281	Thompson	Human	Human	PNUSAS003917	PRJNA230403
369	SAL_GA9325AA	ST50128		2016	United States	SAMN05773462	SRS1700036	SRP040281	Thompson	Human	Human	PNUSAS003916	PRJNA230403
370	SAL_GA9326AA	ST50129		2016	United States	SAMN05773463	SRS1700037	SRP040281	Thompson	Human	Human	PNUSAS003914	PRJNA230403
371	SAL_GA9327AA	ST50123		2015	United States	SAMN05773460	SRS1700035	SRP040281	Thompson	Human	Human	PNUSAS003913	PRJNA230403
372	SAL_GA9328AA	ST41772		2015	United States	SAMN05773464	SRS1700034	SRP040281	Thompson	Human	Human	PNUSAS003912	PRJNA230403
373	SAL_GA9345AA	ST50164	Missouri	2016	United States	SAMN05774049	SRS1703245	SRP018785	Thompson (Predicted)	Environment	Soil/Dust	FDA911751-007-021	PRJNA186035
374	SAL_GA9390AA	ST50219	Wyoming	2016	United States	SAMN05736666	SRS1704630	SRP040281	Thompson	Human	Human	PNUSAS003747	PRJNA230403
375	SAL_GA9698AA	ST46777	New Jersey	2015	United States	SAMN05762719	SRS1711075	SRP018785	Thompson (Predicted)	Environment	Water/River	CFSAN042969	PRJNA186035
376	SAL_GA9730AA	ST50376	Virginia	2015	United States	SAMN03861760	SRS1711040	SRP018785	Thompson (Predicted)	Environment	Water/River	CFSAN035870	PRJNA186035
377	SAL_GA9731AA	ST51810	Virginia	2015	United States	SAMN03861759	SRS1711039	SRP018785	Thompson (Predicted)	Environment	Water/River	CFSAN035869	PRJNA186035
378	SAL_GA9776AA	ST50339	Minnesota	2016	United States	SAMN05776227	SRS1710379	SRP063697	Thompson	Poultry	Poultry	E2016007357	PRJNA292661
379	SAL_GA9989AA	ST50512		2016	United States	SAMN05789323	SRS1713030	SRP040281	Thompson (Predicted)	Human	Human	PNUSAS004101	PRJNA230403
380	SAL_HA0064AA	ST50651	Wyoming		United States	SAMN05819024	SRS1714347	SRP040281	Thompson (Predicted)	Human	Human	PNUSAS004199	PRJNA230403
381	SAL_HA0240AA	ST50780	Missouri	2016	United States	SAMN05853888	SRS1729338	SRP018785	Thompson (Predicted)	Poultry	Poultry	FDA911762-S013-006	PRJNA186035
382	SAL_HA0241AA	ST50780	Missouri	2016	United States	SAMN05853889	SRS1729337	SRP018785	Thompson (Predicted)	Poultry	Poultry	FDA911762-S013-002	PRJNA186035
383	SAL_HA0270AA	ST50809		2016	United States	SAMN05851808	SRS1727283	SRP040281	Thompson	Human	Human	PNUSAS004078	PRJNA230403
384	SAL_HA0271AA	ST50815		2016	United States	SAMN05851807	SRS1727282	SRP040281	Thompson	Human	Human	PNUSAS004077	PRJNA230403
385	SAL_HA0273AA	ST50817		2016	United States	SAMN05851806	SRS1727280	SRP040281	Thompson	Human	Human	PNUSAS004076	PRJNA230403
386	SAL_HA0278AA	ST50836		2016	United States	SAMN05851805	SRS1727275	SRP040281	Thompson	Human	Human	PNUSAS004075	PRJNA230403
387	SAL_HA0279AA	ST50803		2016	United States	SAMN05851804	SRS1727274	SRP040281	Thompson	Human	Human	PNUSAS004074	PRJNA230403
388	SAL_HA0316AA	ST50790		2016	United States	SAMN05853961	SRS1727236	SRP040281	Thompson (Predicted)	Human	Human	PNUSAS003460	PRJNA230403
389	SAL_HA0317AA	ST50748		2016	United States	SAMN05853960	SRS1727235	SRP040281	Thompson	Human	Human	PNUSAS003459	PRJNA230403
390	SAL_HA0322AA	ST50753		2016	United States	SAMN05830612	SRS1727230	SRP040281	Thompson (Predicted)	Human	Human	PNUSAS004314	PRJNA230403
391	SAL_HA0490AA	ST51249		2016	United States	SAMN05859355	SRS1738201	SRP040281	Thompson	Human	Human	PNUSAS004141	PRJNA230403
392	SAL_HA0580AA	ST51216		2015	United States	SAMN05894128	SRS1744371	SRP040281	Thompson (Predicted)	Human	Human	PNUSAS004511	PRJNA230403
393	SAL_HA0585AA	ST51238		2016	United States	SAMN05894131	SRS1744346	SRP040281	Thompson	Human	Human	PNUSAS004515	PRJNA230403
394	SAL_HA0835AA	ST51075		2014	Mexico	SAMN05853901	SRS1742028	SRP018785	Thompson (Predicted)	Aquatic Animal	Fish	FDA880169-C001-001	PRJNA186035
395	SAL_HA0925AA	ST50974			United States	SAMN05856053	SRS1738687	SRP040281	Thompson (Predicted)			PNUSAS004134	PRJNA230403
396	SAL_HA1385AA	ST51635		2016	United States	SAMN05895029	SRS1751929	SRP040281	Thompson	Human	Human	PNUSAS004481	PRJNA230403
397	SAL_HA1398AA	ST51583		2016	United States	SAMN05895028	SRS1751737	SRP040281	Thompson	Human	Human	PNUSAS004480	PRJNA230403
398	SAL_HA1399AA	ST51577		2016	United States	SAMN05895027	SRS1751730	SRP040281	Thompson	Human	Human	PNUSAS004479	PRJNA230403
399	SAL_HA1408AA	ST51578		2016	United States	SAMN05914655	SRS1751721	SRP040281	Thompson (Predicted)	Human	Human	PNUSAS004658	PRJNA230403
400	SAL_HA1545AA	ST51693		2016	United States	SAMN05931186	SRS1759393	SRP040281	Thompson	Human	Human	PNUSAS004816	PRJNA230403
401	SAL_HA1567AA	ST51929		2016	United States	SAMN05936394	SRS1759368	SRP040281	Thompson (Predicted)	Human	Human	PNUSAS004825	PRJNA230403
402	SAL_HA1573AA	ST51705		2016	United States	SAMN05930931	SRS1759361	SRP040281	Thompson (Predicted)	Human	Human	PNUSAS004798	PRJNA230403
403	SAL_HA1583AA	ST51679		2016	United States	SAMN05930924	SRS1759351	SRP040281	Thompson (Predicted)	Human	Human	PNUSAS004791	PRJNA230403
404	SAL_HA1601AA	ST51707		2015	United States	SAMN05913829	SRS1759332	SRP040281	Thompson (Predicted)	Human	Human	PNUSAS004514	PRJNA230403
405	SAL_HA1602AA	ST51709		2016	United States	SAMN05913820	SRS1759330	SRP040281	Thompson	Human	Human	PNUSAS004687	PRJNA230403
406	SAL_HA1603AA	ST51710		2016	United States	SAMN05913818	SRS1759331	SRP040281	Thompson	Human	Human	PNUSAS004684	PRJNA230403
407	SAL_HA1606AA	ST51710		2016	United States	SAMN05913819	SRS1759326	SRP040281	Thompson (Predicted)	Human	Human	PNUSAS004685	PRJNA230403
408	SAL_HA1687AA	ST51938		2016	United States	SAMN05913821	SRS1757549	SRP040281	Thompson (Predicted)	Human	Human	PNUSAS004688	PRJNA230403
409	SAL_HA2110AA	ST52855				SAMEA4063805	ERS1234915	ERP012313	Thompson (Predicted)			L01191-06	PRJEB10999
410	SAL_HA2129AA	ST52849				SAMEA4063786	ERS1234896	ERP012313	Thompson (Predicted)			L00029-05	PRJEB10999
411	SAL_HA2467AA	ST54886	West Virginia	2015	United States	SAMN03861731	SRS1769422	SRP018785	Thompson (Predicted)	Environment	Water/River	CFSAN035841	PRJNA186035
412	SAL_HA2468AA	ST54884	West Virginia	2015	United States	SAMN03861730	SRS1769421	SRP018785	Thompson (Predicted)	Environment	Water/River	CFSAN035840	PRJNA186035
413	SAL_HA2731AA	ST34108	Washington	2015	United States	SAMN04572813	SRS1787008	SRP018785	Thompson (Predicted)	Environment	Plant	OSF048231	PRJNA186035
414	SAL_HA2736AA	ST34108	Oregon	2015	United States	SAMN04572822	SRS1787002	SRP018785	Thompson (Predicted)	Food	ND/Others	OSF048240	PRJNA186035
415	SAL_HA2741AA	ST34108	Washington	2015	United States	SAMN04572817	SRS1786997	SRP018785	Thompson (Predicted)	Environment	Plant	OSF048235	PRJNA186035
416	SAL_HA2747AA	ST34108	Washington	2015	United States	SAMN04572829	SRS1786990	SRP018785	Thompson (Predicted)	Environment	Plant	OSF048247	PRJNA186035
417	SAL_HA2749AA	ST34108	Washington	2015	United States	SAMN04572831	SRS1786988	SRP018785	Thompson (Predicted)	Environment	Plant	OSF048249	PRJNA186035
418	SAL_HA2750AA	ST34108	Washington	2015	United States	SAMN04572836	SRS1786987	SRP018785	Thompson (Predicted)	Environment	Plant	OSF048254	PRJNA186035
419	SAL_HA2751AA	ST34108	Washington	2015	United States	SAMN04572833	SRS1786986	SRP018785	Thompson (Predicted)	Environment	Plant	OSF048251	PRJNA186035
420	SAL_HA2753AA	ST34108	Washington	2015	United States	SAMN04572835	SRS1786984	SRP018785	Thompson (Predicted)	Environment	Plant	OSF048253	PRJNA186035
421	SAL_HA2757AA	ST52487	Washington	2015	United States	SAMN04572834	SRS1786980	SRP018785	Thompson (Predicted)	Environment	Plant	OSF048252	PRJNA186035
422	SAL_HA2958AA	ST52234		2016	United States	SAMN05935601	SRS1778304	SRP040281	Thompson (Predicted)	Human	Human	PNUSAS004354	PRJNA230403
423	SAL_HA3133AA	ST52374		2016	United States	SAMN05968580	SRS1790157	SRP040281	Thompson (Predicted)	Human	Human	PNUSAS005046	PRJNA230403
424	SAL_HA3157AA	ST52327		2016	United States	SAMN05947129	SRS1790027	SRP040281	Thompson (Predicted)	Human	Human	PNUSAS004770	PRJNA230403
425	SAL_HA3213AA	ST52300		2016	United States	SAMN05957680	SRS1789870	SRP040281	Thompson (Predicted)	Human	Human	PNUSAS004847	PRJNA230403
426	SAL_HA4090AA	ST55256		2016	United States	SAMN05990887	SRS1793955	SRP040281	Thompson (Predicted)	Human	Human	PNUSAS004398	PRJNA230403
427	SAL_HA4099AA	ST34108	Washington	2015	United States	SAMN04572851	SRS1793913	SRP018785	Thompson (Predicted)	Environment	Plant	OSF048269	PRJNA186035
428	SAL_HA4105AA	ST53195	Washington	2015	United States	SAMN04572865	SRS1793907	SRP018785	Thompson (Predicted)	Environment	Plant	OSF048278	PRJNA186035
429	SAL_HA4106AA	ST34108	Washington	2015	United States	SAMN04572863	SRS1793906	SRP018785	Thompson (Predicted)	Environment	Plant	OSF048276	PRJNA186035
430	SAL_HA4109AA	ST34108	Washington	2015	United States	SAMN04572862	SRS1793903	SRP018785	Thompson (Predicted)	Environment	Plant	OSF048275	PRJNA186035
431	SAL_HA4114AA	ST34108	Washington	2015	United States	SAMN04572864	SRS1793898	SRP018785	Thompson (Predicted)	Environment	Plant	OSF048277	PRJNA186035
432	SAL_HA4291AA	ST53536	Arizona	2015	United States	SAMN04590226	SRS1811245	SRP018785	Thompson (Predicted)	Environment	Plant	OSF048444	PRJNA186035
433	SAL_HA4489AA	ST53711	Virginia	2015	United States	SAMN03861868	SRS1813174	SRP018785	Thompson (Predicted)	Environment	Water/River	CFSAN035979	PRJNA186035
434	SAL_HA4526AA	ST53697	Virginia	2015	United States	SAMN03861844	SRS1813137	SRP018785	Thompson (Predicted)	Environment	Water/River	CFSAN035955	PRJNA186035
435	SAL_HA4612AA	ST53693			Canada	SAMN06029924	SRS1812558	SRP093623	Thompson	Human	Human	09-1256	PRJNA353625
436	SAL_HA5041AA	ST54144			Canada	SAMN06030242	SRS1819375	SRP093623	Thompson	Human	Human	12-5711	PRJNA353625
437	SAL_HA5208AA	ST53978			Canada	SAMN06030112	SRS1819084	SRP093623	Thompson	Human	Human	11-2928	PRJNA353625
438	SAL_HA5296AA	ST54925		2016	United States	SAMN06045792	SRS1820671	SRP040281	Thompson (Predicted)	Human	Human	PNUSAS005200	PRJNA230403
439	SAL_HA5310AA	ST54272		2016	United States	SAMN06045786	SRS1820657	SRP040281	Thompson	Human	Human	PNUSAS005191	PRJNA230403
440	SAL_HA5402AA	ST54377			Canada	SAMN06030351	SRS1819764	SRP093623	Thompson	Human	Human	13-5510	PRJNA353625
441	SAL_HA5412AA	ST7878			Canada	SAMN06030328	SRS1819754	SRP093623	Thompson	Human	Human	13-3041	PRJNA353625
442	SAL_HA5421AA	ST54226			Canada	SAMN06030315	SRS1819745	SRP093623	Thompson	Human	Human	13-2034	PRJNA353625
443	SAL_HA5428AA	ST7878			Canada	SAMN06030312	SRS1819737	SRP093623	Thompson	Human	Human	13-1896	PRJNA353625
444	SAL_HA5430AA	ST7878			Canada	SAMN06030364	SRS1819736	SRP093623	Thompson	Human	Human	13-6862	PRJNA353625
445	SAL_HA5607AA	ST54797				SAMEA4064212	ERS1235322	ERP012313	Thompson (Predicted)			L00105-05	PRJEB10999
446	SAL_HA5678AA	ST55435		2016	United States	SAMN06062327	SRS1825737	SRP040281	Thompson (Predicted)	Human	Human	PNUSAS005672	PRJNA230403
447	SAL_HA5780AA	ST54509		2016	United States	SAMN06067963	SRS1823586	SRP040281	Thompson (Predicted)	Human	Human	PNUSAS005180	PRJNA230403
448	SAL_HA5832AA	ST55443		2016	United States	SAMN06067850	SRS1828434	SRP040281	Thompson (Predicted)	Human	Human	PNUSAS005786	PRJNA230403
449	SAL_HA6121AA	ST55872	Alabama	2016	United States	SAMN06103559	SRS1835924	SRP040648	Thompson	Poultry	Poultry	FSIS1608783	PRJNA242847
450	SAL_HA6340AA	ST156222				SAMEA4557835	ERS1457014	ERP005928	Thompson	Wild Animal	ND/Others	NCTC5740	PRJEB6403
451	SAL_HA6401AA	ST55084			United States	SAMN06128133	SRS1847411	SRP040281	Thompson (Predicted)			PNUSAS005351	PRJNA230403
452	SAL_HA6441AA	ST56498	Wisconsin	2016	United States	SAMN06127068	SRS1847000	SRP040648	Thompson	Poultry	Poultry	FSIS1608678	PRJNA242847
453	SAL_HA6462AA	ST50339	New Jersey	2016	United States	SAMN06129822	SRS1848775	SRP040648	Thompson	Poultry	Poultry	FSIS1609068	PRJNA242847
454	SAL_HA6715AA	ST55523	Florida	2015	United States	SAMN05803848	SRS1858228	SRP091506	Thompson (Predicted)	Environment	Soil/Dust	NSUOC-0111-S3.2X	PRJNA342956
455	SAL_HA6728AA	ST55523	Florida	2015	United States	SAMN05803849	SRS1858207	SRP091506	Thompson (Predicted)	Environment	Soil/Dust	NSUOC-0110-S3.2H	PRJNA342956
456	SAL_HA6779AA	ST56032		2016	United States	SAMN06127433	SRS1860201	SRP040281	Thompson (Predicted)	Human	Human	PNUSAS005751	PRJNA230403
457	SAL_HA6844AA	ST55965		2016	United States	SAMN06131899	SRS1860057	SRP040281	Thompson (Predicted)	Human	Human	PNUSAS005677	PRJNA230403
458	SAL_HA6876AA	ST55932		2016	United States	SAMN06135352	SRS1860016	SRP040281	Thompson (Predicted)	Human	Human	PNUSAS006053	PRJNA230403
459	SAL_HA7336AA	ST56714		2016	United States	SAMN06135413	SRS1868002	SRP040281	Thompson (Predicted)	Human	Human	PNUSAS006066	PRJNA230403
460	SAL_HA7369AA	ST56690		2016	United States	SAMN06140359	SRS1867936	SRP040281	Thompson (Predicted)	Human	Human	PNUSAS005885	PRJNA230403
461	SAL_HA7370AA	ST56691		2016	United States	SAMN06140358	SRS1867935	SRP040281	Thompson (Predicted)	Human	Human	PNUSAS005884	PRJNA230403
462	SAL_HA8213AA	ST57557	Virginia	2015	United States	SAMN03861816	SRS1881514	SRP018785	Thompson (Predicted)	Environment	Water/River	CFSAN035927	PRJNA186035
463	SAL_HA8817AA	ST58109	Alabama	2016	United States	SAMN06198628	SRS1891618	SRP062916	Thompson	Livestock	Swine	FSIS1609547	PRJNA292666
464	SAL_HA8879AA	ST58049							Thompson			NCTC8496
465	SAL_HA8904AA	ST58024							Thompson			NCTC5741
466	SAL_HA8994AA	ST58149		2016	United States	SAMN06186765	SRS1896100	SRP040281	Thompson (Predicted)	Human	Human	PNUSAS006544	PRJNA230403
467	SAL_HA9200AA	ST58474		2016	United States	SAMN06198164	SRS1902093	SRP040281	Thompson (Predicted)	Human	Human	PNUSAS006668	PRJNA230403
468	SAL_HA9221AA	ST58438		2016	United States	SAMN06189244	SRS1902072	SRP040281	Thompson (Predicted)	Human	Human	PNUSAS006708	PRJNA230403
469	SAL_HA9227AA	ST58563		2016	United States	SAMN06189236	SRS1901813	SRP040281	Thompson (Predicted)	Human	Human	PNUSAS006699	PRJNA230403
470	SAL_HA9269AA	ST58610		2004	China	SAMN02845558	SRS1905504	SRP018785	Thompson (Predicted)	Animal Feed	Unspecified Meat	FDA301622-1	PRJNA186035
471	SAL_HA9322AA	ST58796		2016	United States	SAMN06210670	SRS1912612	SRP040281	Thompson (Predicted)	Human	Human	PNUSAS006075	PRJNA230403
472	SAL_HA9335AA	ST58800			United States	SAMN06210655	SRS1912599	SRP040281	Thompson (Predicted)			PNUSAS006871	PRJNA230403
473	SAL_HA9482AA	ST58702		2016	United States	SAMN06204094	SRS1909652	SRP040281	Thompson (Predicted)			PNUSAS006727	PRJNA230403
474	SAL_HA9628AA	ST59070		2016	United States	SAMN06212643	SRS1922342	SRP040281	Thompson (Predicted)	Human	Human	PNUSAS006576	PRJNA230403
475	SAL_HA9632AA	ST59068		2016	United States	SAMN06212644	SRS1922338	SRP040281	Thompson (Predicted)	Human	Human	PNUSAS006577	PRJNA230403
476	SAL_HA9636AA	ST59074		2016	United States	SAMN06212636	SRS1922334	SRP040281	Thompson (Predicted)	Human	Human	PNUSAS006569	PRJNA230403
477	SAL_HA9637AA	ST59070		2016	United States	SAMN06212640	SRS1922333	SRP040281	Thompson (Predicted)	Human	Human	PNUSAS006573	PRJNA230403
478	SAL_HA9638AA	ST59096		2016	United States	SAMN06212642	SRS1922332	SRP040281	Thompson (Predicted)	Human	Human	PNUSAS006575	PRJNA230403
479	SAL_HA9639AA	ST59070		2016	United States	SAMN06212637	SRS1922331	SRP040281	Thompson (Predicted)	Human	Human	PNUSAS006570	PRJNA230403
480	SAL_HA9640AA	ST59071		2016	United States	SAMN06212641	SRS1922330	SRP040281	Thompson (Predicted)	Human	Human	PNUSAS006574	PRJNA230403
481	SAL_HA9641AA	ST59070		2016	United States	SAMN06212638	SRS1922329	SRP040281	Thompson (Predicted)	Human	Human	PNUSAS006571	PRJNA230403
482	SAL_HA9642AA	ST59072		2016	United States	SAMN06212639	SRS1922328	SRP040281	Thompson (Predicted)	Human	Human	PNUSAS006572	PRJNA230403
483	SAL_HA9643AA	ST59082		2016	United States	SAMN06212635	SRS1922327	SRP040281	Thompson (Predicted)	Human	Human	PNUSAS006568	PRJNA230403
484	SAL_HA9644AA	ST59070		2016	United States	SAMN06212633	SRS1922326	SRP040281	Thompson (Predicted)	Human	Human	PNUSAS006566	PRJNA230403
485	SAL_HA9645AA	ST59070		2016	United States	SAMN06212634	SRS1922325	SRP040281	Thompson (Predicted)	Human	Human	PNUSAS006567	PRJNA230403
486	SAL_IA0261AA	ST59477		2016	United States	SAMN06215140	SRS1926770	SRP040281	Thompson (Predicted)	Human	Human	PNUSAS007115	PRJNA230403
487	SAL_IA0262AA	ST59070		2016	United States	SAMN06215142	SRS1926769	SRP040281	Thompson (Predicted)	Human	Human	PNUSAS007122	PRJNA230403
488	SAL_IA0263AA	ST59446		2016	United States	SAMN06215156	SRS1926768	SRP040281	Thompson (Predicted)	Human	Human	PNUSAS007131	PRJNA230403
489	SAL_IA0268AA	ST59070		2016	United States	SAMN06215157	SRS1926763	SRP040281	Thompson (Predicted)	Human	Human	PNUSAS007132	PRJNA230403
490	SAL_IA0269AA	ST59070		2016	United States	SAMN06215153	SRS1926762	SRP040281	Thompson (Predicted)	Human	Human	PNUSAS007128	PRJNA230403
491	SAL_IA0272AA	ST59070		2016	United States	SAMN06215141	SRS1926759	SRP040281	Thompson (Predicted)	Human	Human	PNUSAS007117	PRJNA230403
492	SAL_IA0273AA	ST59070		2016	United States	SAMN06215146	SRS1926758	SRP040281	Thompson (Predicted)	Human	Human	PNUSAS007123	PRJNA230403
493	SAL_IA0275AA	ST59453		2016	United States	SAMN06215139	SRS1926756	SRP040281	Thompson (Predicted)	Human	Human	PNUSAS007114	PRJNA230403
494	SAL_IA0281AA	ST59420		2016	United States	SAMN06215152	SRS1926735	SRP040281	Thompson (Predicted)	Human	Human	PNUSAS007111	PRJNA230403
495	SAL_IA0282AA	ST59421		2016	United States	SAMN06215138	SRS1926734	SRP040281	Thompson (Predicted)	Human	Human	PNUSAS007113	PRJNA230403
496	SAL_IA0285AA	ST47772		2016	United States	SAMN06215144	SRS1926731	SRP040281	Thompson (Predicted)	Human	Human	PNUSAS007098	PRJNA230403
497	SAL_IA0286AA	ST59423		2016	United States	SAMN06215150	SRS1926730	SRP040281	Thompson (Predicted)	Human	Human	PNUSAS007101	PRJNA230403
498	SAL_IA0291AA	ST59425		2016	United States	SAMN06215136	SRS1926725	SRP040281	Thompson (Predicted)	Human	Human	PNUSAS007104	PRJNA230403
499	SAL_IA0294AA	ST59428		2016	United States	SAMN06215149	SRS1926722	SRP040281	Thompson (Predicted)	Human	Human	PNUSAS007099	PRJNA230403
500	SAL_IA0297AA	ST59430		2016	United States	SAMN06215137	SRS1926719	SRP040281	Thompson (Predicted)	Human	Human	PNUSAS007107	PRJNA230403
501	SAL_IA0298AA	ST47772		2016	United States	SAMN06215135	SRS1926718	SRP040281	Thompson (Predicted)	Human	Human	PNUSAS007102	PRJNA230403
502	SAL_IA0299AA	ST59508		2016	United States	SAMN06215151	SRS1926717	SRP040281	Thompson (Predicted)	Human	Human	PNUSAS007103	PRJNA230403
503	SAL_IA0511AA	ST59600		2016	United States	SAMN06215593	SRS1929478	SRP040281	Thompson (Predicted)	Human	Human	PNUSAS006826	PRJNA230403
504	SAL_IA0549AA	ST59584		2016	United States	SAMN06220248	SRS1929441	SRP040281	Thompson	Human	Human	PNUSAS005522	PRJNA230403
505	SAL_IA0699AA	ST60423		2015	United Kingdom	SAMN06248338	SRS1933919	SRP042645	Thompson	Human	Human	188364	PRJNA248792
506	SAL_IA0792AA	ST60423		2015	United Kingdom	SAMN06248260	SRS1933831	SRP042645	Thompson	Human	Human	188174	PRJNA248792
507	SAL_IA0948AA	ST60345		2015	United Kingdom	SAMN06248095	SRS1933674	SRP042645	Thompson	Human	Human	171163	PRJNA248792
508	SAL_IA1493AA	ST60978		2016	United Kingdom	SAMN06247547	SRS1933177	SRP042645	Thompson	Human	Human	253790	PRJNA248792
509	SAL_IA1926AA	ST60570		2016	United States	SAMN06244428	SRS1934794	SRP040281	Thompson (Predicted)	Human	Human	PNUSAS006537	PRJNA230403
510	SAL_IA1966AA	ST60689		2016	United States	SAMN06215133	SRS1936535	SRP040281	Thompson (Predicted)	Human	Human	PNUSAS007136	PRJNA230403
511	SAL_IA1976AA	ST60635		2016	United States	SAMN06250258	SRS1936526	SRP040281	Thompson (Predicted)	Human	Human	PNUSAS007330	PRJNA230403
512	SAL_IA2025AA	ST60585	North Carolina	2016	United States	SAMN06250894	SRS1935247	SRP040648	Thompson	Poultry	Poultry	FSIS1709803	PRJNA242847
513	SAL_IA2030AA	ST60590		2016	United States	SAMN06215155	SRS1935234	SRP040281	Thompson (Predicted)	Human	Human	PNUSAS007130	PRJNA230403
514	SAL_IA2162AA	ST60872		2016	United States	SAMN06246887	SRS1938535	SRP040281	Thompson (Predicted)	Human	Human	PNUSAS007100	PRJNA230403
515	SAL_IA2164AA	ST59070			United States	SAMN06246897	SRS1938533	SRP040281	Thompson (Predicted)	Human	Human	PNUSAS007567	PRJNA230403
516	SAL_IA2170AA	ST59070		2016	United States	SAMN06246895	SRS1938527	SRP040281	Thompson (Predicted)	Human	Human	PNUSAS007112	PRJNA230403
517	SAL_IA2172AA	ST59070		2016	United States	SAMN06246896	SRS1938524	SRP040281	Thompson (Predicted)	Human	Human	PNUSAS007116	PRJNA230403
518	SAL_IA2342AA	ST61084	Georgia	2016	United States	SAMN06271650	SRS1940808	SRP040648	Thompson	Poultry	Poultry	FSIS1609763	PRJNA242847
519	SAL_IA2484AA	ST61146	Virginia	2015	United States	SAMN04933484	SRS1944332	SRP018785	Thompson (Predicted)	Environment	Water/River	CFSAN048082	PRJNA186035
520	SAL_IA2487AA	ST61113	Virginia	2015	United States	SAMN04933485	SRS1944330	SRP018785	Thompson (Predicted)	Environment	Water/River	CFSAN048083	PRJNA186035
521	SAL_IA3767AA	ST62575		2016	United States	SAMN06281479	SRS1952148	SRP040281	Thompson (Predicted)	Human	Human	PNUSAS007569	PRJNA230403
522	SAL_IA3802AA	ST62365		2017	United States	SAMN06276495	SRS1952106	SRP040281	Thompson (Predicted)	Human	Human	PNUSAS007483	PRJNA230403
523	SAL_IA3813AA	ST62374		2017	United States	SAMN06276489	SRS1952095	SRP040281	Thompson (Predicted)	Human	Human	PNUSAS007484	PRJNA230403
524	SAL_IA3827AA	ST62382		2016	United States	SAMN06282369	SRS1952081	SRP040281	Thompson (Predicted)	Human	Human	PNUSAS006992	PRJNA230403
525	SAL_IA3872AA	ST62452		2014	Denmark	SAMEA4351127	ERS1262576	ERP015638	Thompson	Human	Human	Salmonella_enterica_serovar_Thompson-S_126	PRJEB14038
526	SAL_IA4722AA	ST62694		2016	United States	SAMN06288448	SRS1954336	SRP040281	Thompson (Predicted)	Human	Human	PNUSAS007121	PRJNA230403
527	SAL_IA4723AA	ST62695		2016	United States	SAMN06288450	SRS1954335	SRP040281	Thompson (Predicted)	Human	Human	PNUSAS007120	PRJNA230403
528	SAL_IA4724AA	ST62696			United States	SAMN06288449	SRS1954334	SRP040281	Thompson (Predicted)	Human	Human	PNUSAS007566	PRJNA230403
529	SAL_IA4725AA	ST62709		2016	United States	SAMN06288447	SRS1954333	SRP040281	Thompson (Predicted)	Human	Human	PNUSAS007119	PRJNA230403
530	SAL_IA5356AA	ST63135	Arkansas	2017	United States	SAMN06307778	SRS1961718	SRP040648	Thompson	Poultry	Poultry	FSIS1710305	PRJNA242847
531	SAL_IA5455AA	ST63871		2016	United States	SAMN06320214	SRS1976087	SRP040281	Thompson (Predicted)	Human	Human	PNUSAS008483	PRJNA230403
532	SAL_IA5486AA	ST63837	Arkansas	2017	United States	SAMN06328535	SRS1974697	SRP062916	Thompson	Poultry	Poultry	FSIS1710350	PRJNA292666
533	SAL_IA5544AA	ST63761		2017	United States	SAMN06328374	SRS1974296	SRP040648	Thompson	Poultry	Poultry	FSIS1710189	PRJNA242847
534	SAL_IA5546AA	ST63799	Texas	2017	United States	SAMN06328381	SRS1974294	SRP040648	Thompson	Poultry	Poultry	FSIS1710174	PRJNA242847
535	SAL_IA5664AA	ST63951		2017	United States	SAMN06310388	SRS1972900	SRP040281	Thompson (Predicted)	Human	Human	PNUSAS008040	PRJNA230403
536	SAL_IA5680AA	ST63685		2016	United States	SAMN06309635	SRS1972836	SRP040281	Thompson (Predicted)	Human	Human	PNUSAS008121	PRJNA230403
537	SAL_IA5685AA	ST63782		2016	United States	SAMN06309631	SRS1972830	SRP040281	Thompson (Predicted)	Human	Human	PNUSAS008117	PRJNA230403
538	SAL_IA5732AA	ST63756	Florida	2016	United States	SAMN06174708	SRS1969094	SRP091506	Thompson (Predicted)	Environment	Soil/Dust	NSUOC-0214-S1-1H	PRJNA342956
539	SAL_IA5786AA	ST63642		2016	United States	SAMN06298818	SRS1967769	SRP040281	Thompson (Predicted)	Poultry	Poultry	PNUSAS007126	PRJNA230403
540	SAL_IA5787AA	ST59070		2016	United States	SAMN06298819	SRS1967768	SRP040281	Thompson (Predicted)	Human	Human	PNUSAS007127	PRJNA230403
541	SAL_IA5788AA	ST63643		2016	United States	SAMN06298820	SRS1967767	SRP040281	Thompson (Predicted)	Human	Human	PNUSAS007133	PRJNA230403
542	SAL_IA6031AA	ST63627	Virginia	2016	United States	SAMN06270106	SRS1964810	SRP018785	Thompson (Predicted)	Environment	Water/River	OSF059773	PRJNA186035
543	SAL_IA6068AA	ST63620		2016	United States	SAMN06298817	SRS1964176	SRP040281	Thompson (Predicted)	Human	Human	PNUSAS007124	PRJNA230403
544	SAL_IA6174AA	ST63502		2016	United States	SAMN06299113	SRS1964070	SRP040281	Thompson (Predicted)	Human	Human	PNUSAS007817	PRJNA230403
545	SAL_IA6236AA	ST63455		2016	United States	SAMN06121443	SRS1964006	SRP040281	Thompson	Human	Human	PNUSAS005523	PRJNA230403
546	SAL_IA6250AA	ST63440		2017	United States	SAMN06293508	SRS1963992	SRP040281	Thompson (Predicted)	Human	Human	PNUSAS008167	PRJNA230403
547	SAL_IA6296AA	ST63400		2016	United States	SAMN06285305	SRS1963892	SRP040281	Thompson (Predicted)	Human	Human	PNUSAS007941	PRJNA230403
548	SAL_IA6385AA	ST64059	Arkansas	2017	United States	SAMN06333948	SRS1979287	SRP040648	Thompson	Poultry	Poultry	FSIS1710390	PRJNA242847
549	SAL_IA7046AA	ST64717	Virginia	2015	United States	SAMN04933550	SRS1998042	SRP018785	Thompson (Predicted)	Environment	Water/River	CFSAN048120	PRJNA186035
550	SAL_IA7047AA	ST49001	Virginia	2015	United States	SAMN04933549	SRS1998041	SRP018785	Thompson (Predicted)	Environment	Water/River	CFSAN048119	PRJNA186035
551	SAL_IA7101AA	ST64657	South Carolina	2016	United States	SAMN06270166	SRS1996759	SRP018785	Thompson (Predicted)	Environment	Water/River	OSF059824	PRJNA186035
552	SAL_IA7163AA	ST64596	Oklahoma	1993	United States	SAMN06333493	SRS1996640	SRP059853	Thompson	Wild Animal	Avian	ADRDL-923	PRJNA280335
553	SAL_IA7192AA	ST64618		2017	United States	SAMN06344967	SRS1996527	SRP040281	Thompson (Predicted)	Human	Human	PNUSAS008439	PRJNA230403
554	SAL_IA7476AA	ST62374			United States	SAMN06392772	SRS2004759	SRP040281	Thompson (Predicted)			PNUSAS009097	PRJNA230403
555	SAL_IA7489AA	ST64837			United States	SAMN06392788	SRS2004746	SRP040281	Thompson (Predicted)			PNUSAS009081	PRJNA230403
556	SAL_IA7492AA	ST64841			United States	SAMN06392785	SRS2004743	SRP040281	Thompson (Predicted)			PNUSAS009078	PRJNA230403
557	SAL_IA7494AA	ST64842			United States	SAMN06392783	SRS2004741	SRP040281	Thompson (Predicted)			PNUSAS009076	PRJNA230403
558	SAL_IA7501AA	ST64847			United States	SAMN06392782	SRS2004734	SRP040281	Thompson (Predicted)			PNUSAS009075	PRJNA230403
559	SAL_IA7641AA	ST65051		2017	Canada	SAMN06434927	SRS2019921	SRP018785	Thompson	Animal Feed	Swine	FDA995181-001-009	PRJNA186035
560	SAL_IA7643AA	ST65055		2017	Canada	SAMN06434928	SRS2019918	SRP018785	Thompson	Animal Feed	Swine	FDA995181-001-001	PRJNA186035
561	SAL_IA8140AA	ST65309	Ohio	2016	United States	SAMN06461759	SRS2039346	SRP083283	Thompson (Predicted)	Poultry	Poultry	OH-16-6001-18	PRJNA338674
562	SAL_IA8154AA	ST65314	Ohio	2016	United States	SAMN06461754	SRS2039298	SRP083283	Thompson (Predicted)	Poultry	Poultry	OH-16-7795	PRJNA338674
563	SAL_IA8292AA	ST65416			United States	SAMN06473384	SRS2042698	SRP040281	Thompson (Predicted)			PNUSAS008784	PRJNA230403
564	SAL_IA8605AA	ST65877	Delaware	2016	United States	SAMN06115942	SRS2048938	SRP019548	Thompson (Predicted)	Environment	Water/River	CFSAN057317	PRJNA186056
565	SAL_IA8608AA	ST65881	Delaware	2016	United States	SAMN06115934	SRS2048935	SRP019548	Thompson (Predicted)	Environment	Water/River	CFSAN057314	PRJNA186056
566	SAL_IA8635AA	ST65859	Maryland	2016	United States	SAMN06115908	SRS2047812	SRP019548	Thompson (Predicted)	Environment	Water/River	CFSAN057282	PRJNA186056
567	SAL_IA8636AA	ST65859	Maryland	2016	United States	SAMN06115907	SRS2047811	SRP019548	Thompson (Predicted)	Environment	Water/River	CFSAN057283	PRJNA186056
568	SAL_IA8638AA	ST65859	Maryland	2016	United States	SAMN06115910	SRS2047809	SRP019548	Thompson (Predicted)	Environment	Water/River	CFSAN057280	PRJNA186056
569	SAL_IA8639AA	ST65859	Maryland	2016	United States	SAMN06115909	SRS2047808	SRP019548	Thompson (Predicted)	Environment	Water/River	CFSAN057281	PRJNA186056
570	SAL_IA8654AA	ST65840	Maryland	2016	United States	SAMN06115878	SRS2047793	SRP019548	Thompson (Predicted)	Environment	Water/River	CFSAN057270	PRJNA186056
571	SAL_IA8656AA	ST65840	Maryland	2016	United States	SAMN06115883	SRS2047791	SRP019548	Thompson (Predicted)	Environment	Water/River	CFSAN057265	PRJNA186056
572	SAL_IA8660AA	ST65840	Maryland	2016	United States	SAMN06115879	SRS2047788	SRP019548	Thompson (Predicted)	Environment	Water/River	CFSAN057269	PRJNA186056
573	SAL_IA8662AA	ST65840	Maryland	2016	United States	SAMN06115881	SRS2047785	SRP019548	Thompson (Predicted)	Environment	Water/River	CFSAN057267	PRJNA186056
574	SAL_IA8665AA	ST65842	Maryland	2016	United States	SAMN06115875	SRS2047782	SRP019548	Thompson (Predicted)	Environment	Soil/Dust	CFSAN057273	PRJNA186056
575	SAL_IA8667AA	ST65840	Maryland	2016	United States	SAMN06115880	SRS2047780	SRP019548	Thompson (Predicted)	Environment	Water/River	CFSAN057268	PRJNA186056
576	SAL_IA8668AA	ST65843	Maryland	2016	United States	SAMN06115882	SRS2047779	SRP019548	Thompson (Predicted)	Environment	Water/River	CFSAN057266	PRJNA186056
577	SAL_IA8672AA	ST65824	Maryland	2016	United States	SAMN06115862	SRS2047572	SRP019548	Thompson (Predicted)	Environment	Water/River	CFSAN057249	PRJNA186056
578	SAL_IA8674AA	ST65826	Maryland	2016	United States	SAMN06115861	SRS2047570	SRP019548	Thompson (Predicted)	Environment	Water/River	CFSAN057250	PRJNA186056
579	SAL_IA8678AA	ST65824	Maryland	2016	United States	SAMN06115860	SRS2047566	SRP019548	Thompson (Predicted)	Environment	Water/River	CFSAN057251	PRJNA186056
580	SAL_IA8684AA	ST50583	Maryland	2016	United States	SAMN06115832	SRS2047560	SRP019548	Thompson (Predicted)	Environment	Water/River	CFSAN057235	PRJNA186056
581	SAL_IA8685AA	ST65845	Maryland	2016	United States	SAMN06115831	SRS2047559	SRP019548	Thompson (Predicted)	Environment	Water/River	CFSAN057236	PRJNA186056
582	SAL_IA8686AA	ST50583	Maryland	2016	United States	SAMN06115834	SRS2047558	SRP019548	Thompson (Predicted)	Environment	Water/River	CFSAN057233	PRJNA186056
583	SAL_IA8689AA	ST50583	Maryland	2016	United States	SAMN06115830	SRS2047555	SRP019548	Thompson (Predicted)	Environment	Water/River	CFSAN057237	PRJNA186056
584	SAL_IA8846AA	ST65736		2016	United States	SAMN06464597	SRS2046393	SRP040281	Thompson (Predicted)	Human	Human	PNUSAS008395	PRJNA230403
585	SAL_IA8852AA	ST65702		2016	United States	SAMN06464287	SRS2046386	SRP040281	Thompson (Predicted)	Human	Human	PNUSAS008377	PRJNA230403
586	SAL_IA9117AA	ST66414		2017	United States	SAMN06480996	SRS2060863	SRP040281	Thompson (Predicted)	Human	Human	PNUSAS009265	PRJNA230403
587	SAL_IA9134AA	ST59070		2016	United States	SAMN06461471	SRS2060846	SRP040281	Thompson (Predicted)	Human	Human	PNUSAS009248	PRJNA230403
588	SAL_IA9236AA	ST66335		2016	United States	SAMN06564567	SRS2060491	SRP040281	Thompson (Predicted)	Human	Human	PNUSAS009689	PRJNA230403
589	SAL_IA9247AA	ST66346		2016	United States	SAMN06369009	SRS2060480	SRP040281	Thompson (Predicted)	Human	Human	PNUSAS006977	PRJNA230403
590	SAL_IA9364AA	ST50339		2016	United States	SAMN06368993	SRS2060354	SRP040281	Thompson (Predicted)	Human	Human	PNUSAS006961	PRJNA230403
591	SAL_IA9373AA	ST66240		2016	United States	SAMN06369010	SRS2060344	SRP040281	Thompson (Predicted)	Human	Human	PNUSAS006979	PRJNA230403
592	SAL_IA9440AA	ST66144		2016	United States	SAMN06369014	SRS2060187	SRP040281	Thompson (Predicted)	Human	Human	PNUSAS006985	PRJNA230403
593	SAL_IA9485AA	ST66227		2017	United States	SAMN06481004	SRS2060037	SRP040281	Thompson (Predicted)	Human	Human	PNUSAS009275	PRJNA230403
594	SAL_IA9574AA	ST66608		2017	United States	SAMN06606931	SRS2062221	SRP040281	Thompson (Predicted)	Human	Human	PNUSAS009915	PRJNA230403
595	SAL_IA9711AA	ST66770	Georgia	2017	United States	SAMN06624578	SRS2062773	SRP040648	Thompson	Poultry	Poultry	FSIS1710949	PRJNA242847
596	SAL_IA9910AA	ST66877		2016	United States	SAMN06627380	SRS2065977	SRP040281	Thompson (Predicted)	Human	Human	PNUSAS009574	PRJNA230403
597	SAL_JA0007AA	ST66841	Virginia	2016	United States	SAMN06563917	SRS2063882	SRP033708	Thompson (Predicted)	Environment	Water/River	VA-WGS-17003	PRJNA219491
598	SAL_JA0250AA	ST67206		2017	United States	SAMN06640006	SRS2074763	SRP040281	Thompson (Predicted)	Human	Human	PNUSAS010419	PRJNA230403
599	SAL_JA0279AA	ST67166		2016	United States	SAMN06638361	SRS2074727	SRP040281	Thompson (Predicted)	Human	Human	PNUSAS010225	PRJNA230403
600	SAL_JA0308AA	ST67146	Connecticut	2017	United States	SAMN06645004	SRS2074667	SRP040281	Thompson (Predicted)	Human	Human	PNUSAS010455	PRJNA230403
601	SAL_JA0345AA	ST50206		2017	United States	SAMN06642227	SRS2075919	SRP040281	Thompson (Predicted)	Human	Human	PNUSAS009783	PRJNA230403
602	SAL_JA0391AA	ST68151			United States	SAMN06642146	SRS2075867	SRP040281	Thompson (Predicted)			PNUSAS008628	PRJNA230403
603	SAL_JA0482AA	ST68016	Oklahoma	1995	United States	SAMN06645585	SRS2079828	SRP059853	Thompson (Predicted)	Wild Animal	Avian	ADRDL-1004	PRJNA280335
604	SAL_JA0485AA	ST68255	Oklahoma	1995	United States	SAMN06645594	SRS2079825	SRP059853	Thompson	Wild Animal	Avian	ADRDL-1007	PRJNA280335
605	SAL_JA0487AA	ST68254	Oklahoma	1995	United States	SAMN06645593	SRS2079823	SRP059853	Thompson	Wild Animal	Avian	ADRDL-1008	PRJNA280335
606	SAL_JA0516AA	ST68735		2017	United States	SAMN06645028	SRS2079445	SRP040281	Thompson (Predicted)	Human	Human	PNUSAS009721	PRJNA230403
607	SAL_JA0524AA	ST68396		2017	United States	SAMN06645035	SRS2079437	SRP040281	Thompson (Predicted)	Human	Human	PNUSAS009728	PRJNA230403
608	SAL_JA0545AA	ST68228		2017	United States	SAMN06642214	SRS2079416	SRP040281	Thompson (Predicted)	Human	Human	PNUSAS009770	PRJNA230403
609	SAL_JA0574AA	ST68031		2016	United States	SAMN06642178	SRS2079387	SRP040281	Thompson (Predicted)	Human	Human	PNUSAS009734	PRJNA230403
610	SAL_JA0858AA	ST119	Virginia	2016	United States	SAMN06563915	SRS2089445	SRP033708	Thompson (Predicted)	Environment	Water/River	VA-WGS-17005	PRJNA219491
611	SAL_JA0864AA	ST67303	Virginia	2016	United States	SAMN06563904	SRS2089435	SRP033708	Thompson (Predicted)	Environment	Water/River	VA-WGS-17013	PRJNA219491
612	SAL_JA0983AA	ST67855	Virginia	2016	United States	SAMN06648180	SRS2104745	SRP033708	Thompson (Predicted)	Environment	Water/River	VA-WGS-17031	PRJNA219491
613	SAL_JA0984AA	ST67303	Virginia	2016	United States	SAMN06648151	SRS2104744	SRP033708	Thompson (Predicted)	Environment	Water/River	VA-WGS-17023	PRJNA219491
614	SAL_JA0986AA	ST67856	Virginia	2016	United States	SAMN06648182	SRS2104742	SRP033708	Thompson (Predicted)	Environment	Water/River	VA-WGS-17029	PRJNA219491
615	SAL_JA0987AA	ST67853	Virginia	2016	United States	SAMN06648147	SRS2104741	SRP033708	Thompson (Predicted)	Environment	Water/River	VA-WGS-17027	PRJNA219491
616	SAL_JA1068AA	ST67360		2017	United States	SAMN06677443	SRS2102160	SRP040281	Thompson (Predicted)	Human	Human	PNUSAS010152	PRJNA230403
617	SAL_JA1125AA	ST67771		2017	United States	SAMN06676331	SRS2102103	SRP040281	Thompson (Predicted)	Human	Human	PNUSAS010998	PRJNA230403
618	SAL_JA1228AA	ST67664			United States	SAMN06672078	SRS2098913	SRP040281	Thompson (Predicted)			PNUSAS010972	PRJNA230403
619	SAL_JA1564AA	ST67503		2016	United States	SAMN06625034	SRS2110246	SRP040281	Thompson	Human	Human	PNUSAS010248	PRJNA230403
620	SAL_JA1731AA	ST68344		2016	United States	SAMN06704948	SRS2116458	SRP040281	Thompson	Human	Human	PNUSAS011433	PRJNA230403
621	SAL_JA1833AA	ST67702	Scotland		United Kingdom				Thompson			8-29-20170177
622	SAL_JA1963AA	ST68454		2016	United States	SAMN06704709	SRS2118424	SRP040281	Thompson (Predicted)	Human	Human	PNUSAS010907	PRJNA230403
623	SAL_JA2021AA	ST68727			United States	SAMN06708784	SRS2118366	SRP040281	Thompson (Predicted)	Human	Human	PNUSAS011456	PRJNA230403
624	SAL_JA2315AA	ST68820				SAMN06758469	SRS2129001	SRP040281	Thompson (Predicted)			PNUSAS011801	PRJNA230403
625	SAL_JA2338AA	ST68803	Virginia	2016	United States	SAMN06648173	SRS2127551	SRP033708	Thompson (Predicted)	Environment	Water/River	VA-WGS-17038	PRJNA219491
626	SAL_JA2350AA	ST67853	Virginia	2016	United States	SAMN06648179	SRS2127525	SRP033708	Thompson (Predicted)	Environment	Water/River	VA-WGS-17032	PRJNA219491
627	SAL_JA2503AA	ST69142		2017	United States	SAMN06732527	SRS2134042	SRP040281	Thompson (Predicted)	Human	Human	PNUSAS010130	PRJNA230403
628	SAL_JA2557AA	ST51710		2017	United States	SAMN06754701	SRS2133988	SRP040281	Thompson (Predicted)	Human	Human	PNUSAS011725	PRJNA230403
629	SAL_JA2671AA	ST68942			United States	SAMN06756765	SRS2133612	SRP040281	Thompson (Predicted)	Human	Human	PNUSAS011959	PRJNA230403
630	SAL_JA3023AA	ST69785			United States	SAMN06837660	SRS2155129	SRP040281	Thompson (Predicted)			PNUSAS012283	PRJNA230403
631	SAL_JA3112AA	ST67853	Virginia	2016	United States	SAMN06688992	SRS2154260	SRP033708	Thompson (Predicted)	Environment	Water/River	VA-WGS-17074	PRJNA219491
632	SAL_JA3133AA	ST69715	Alabama	2017	United States	SAMN06847158	SRS2153404	SRP040648	Thompson	Poultry	Poultry	FSIS1700415	PRJNA242847
633	SAL_JA3231AA	ST69666		2017	United States	SAMN06806022	SRS2153184	SRP040281	Thompson (Predicted)	Human	Human	PNUSAS011078	PRJNA230403
634	SAL_JA3241AA	ST69810		2016	United States	SAMN06827107	SRS2153085	SRP040281	Thompson (Predicted)	Human	Human	PNUSAS011103	PRJNA230403
635	SAL_JA3302AA	ST50583			United States	SAMN06808455	SRS2152976	SRP040281	Thompson (Predicted)			PNUSAS012262	PRJNA230403
636	SAL_JA3377AA	ST69556		2017	United States	SAMN06829553	SRS2152743	SRP040281	Thompson (Predicted)	Human	Human	PNUSAS010582	PRJNA230403
637	SAL_JA3474AA	ST70026		2016	United States	SAMN06842097	SRS2163586	SRP040281	Thompson (Predicted)	Human	Human	PNUSAS011108	PRJNA230403
638	SAL_JA3560AA	ST69967			United States	SAMN06847264	SRS2163486	SRP040281	Thompson (Predicted)			PNUSAS012617	PRJNA230403
639	SAL_JA3565AA	ST67771			United States	SAMN06847263	SRS2163481	SRP040281	Thompson (Predicted)			PNUSAS012616	PRJNA230403
640	SAL_JA3884AA	ST51710		2017	United States	SAMN06854886	SRS2166088	SRP040281	Thompson (Predicted)	Human	Human	PNUSAS012840	PRJNA230403
641	SAL_JA4269AA	ST70488	Ohio	2016	United States	SAMN06464725	SRS2176621	SRP083283	Thompson (Predicted)	Poultry	Poultry	OH-16-12860	PRJNA338674
642	SAL_JA4455AA	ST153221	Maryland	2016	United States	SAMN06848293	SRS2177269	SRP061987	Thompson (Predicted)	Environment	Water/River	CNSV-T3-MD04-10-TT-A	PRJNA271470
643	SAL_JA4456AA	ST70563	Maryland	2016	United States	SAMN06848289	SRS2177267	SRP061987	Thompson (Predicted)	Environment	Water/River	CNSV-T3-MD04-10-TT-E	PRJNA271470
644	SAL_JA4457AA	ST70563	Maryland	2016	United States	SAMN06848291	SRS2177268	SRP061987	Thompson (Predicted)	Environment	Water/River	CNSV-T3-MD04-10-TT-C	PRJNA271470
645	SAL_JA4458AA	ST70582	Maryland	2016	United States	SAMN06848288	SRS2177266	SRP061987	Thompson (Predicted)	Environment	Water/River	CNSV-T3-MD04-10-TT-F	PRJNA271470
646	SAL_JA4463AA	ST70577	Maryland	2016	United States	SAMN06848290	SRS2177261	SRP061987	Thompson (Predicted)	Environment	Water/River	CNSV-T3-MD04-10-TT-D	PRJNA271470
647	SAL_JA4588AA	ST70709				SAMN06887387	SRS2207118	SRP040281	Thompson (Predicted)			PNUSAS013063	PRJNA230403
648	SAL_JA4952AA	ST50583		2017	United States	SAMN06925976	SRS2209142	SRP040281	Thompson (Predicted)	Human	Human	PNUSAS012845	PRJNA230403
649	SAL_JA4961AA	ST70851		2017	United States	SAMN06947976	SRS2209134	SRP040281	Thompson (Predicted)	Human	Human	PNUSAS013388	PRJNA230403
650	SAL_JA5356AA	ST72183		2016	United States	SAMN06912780	SRS2217214	SRP040281	Thompson (Predicted)	Human	Human	PNUSAS011160	PRJNA230403
651	SAL_JA5373AA	ST72176		2017	United States	SAMN07138312	SRS2217197	SRP040281	Thompson (Predicted)	Human	Human	PNUSAS010208	PRJNA230403
652	SAL_JA5745AA	ST71979			United States	SAMN06891118	SRS2216078	SRP040281	Thompson (Predicted)			PNUSAS012031	PRJNA230403
653	SAL_JA5760AA	ST71836			United States	SAMN06891224	SRS2216063	SRP040281	Thompson (Predicted)			PNUSAS012418	PRJNA230403
654	SAL_JA5856AA	ST71766		2017	United States	SAMN06894995	SRS2215965	SRP040281	Thompson (Predicted)	Human	Human	PNUSAS011649	PRJNA230403
655	SAL_JA6041AA	ST72022	California	2017	United States	SAMN07152190	SRS2215736	SRP040648	Thompson	Poultry	Poultry	FSIS1701131	PRJNA242847
656	SAL_JA6082AA	ST72764		2016	United States	SAMN06917259	SRS2215347	SRP040281	Thompson (Predicted)	Human	Human	PNUSAS012690	PRJNA230403
657	SAL_JA6153AA	ST72028			United States	SAMN06955328	SRS2215264	SRP040281	Thompson (Predicted)			PNUSAS012414	PRJNA230403
658	SAL_JA6182AA	ST71486			United States	SAMN06955338	SRS2215235	SRP040281	Thompson (Predicted)			PNUSAS012806	PRJNA230403
659	SAL_JA6223AA	ST72034		2017	United States	SAMN06958407	SRS2215194	SRP040281	Thompson (Predicted)	Human	Human	PNUSAS013219	PRJNA230403
660	SAL_JA6384AA	ST50127	Arkansas	2017	United States	SAMN07152343	SRS2214548	SRP040648	Thompson	Poultry	Poultry	FSIS1701016	PRJNA242847
661	SAL_JA6511AA	ST71296		2017	United Kingdom	SAMN07152318	SRS2214377	SRP042645	Thompson	Human	Human	355108	PRJNA248792
662	SAL_JA6599AA	ST63627	Delaware	2016	United States	SAMN06115668	SRS2222825	SRP018785	Thompson (Predicted)	Environment	Water/River	CFSAN057102	PRJNA186035
663	SAL_JA6600AA	ST63627	Delaware	2016	United States	SAMN06115657	SRS2222824	SRP018785	Thompson (Predicted)	Environment	Water/River	CFSAN057101	PRJNA186035
664	SAL_JA6601AA	ST72811	Delaware	2016	United States	SAMN06115658	SRS2222823	SRP018785	Thompson (Predicted)	Environment	Water/River	CFSAN057100	PRJNA186035
665	SAL_JA6602AA	ST63627	Delaware	2016	United States	SAMN06115659	SRS2222821	SRP018785	Thompson (Predicted)	Environment	Water/River	CFSAN057099	PRJNA186035
666	SAL_JA6733AA	ST72458	Kentucky	2017	United States	SAMN07159255	SRS2220076	SRP040648	Thompson	Poultry	Poultry	FSIS1701042	PRJNA242847
667	SAL_JA6991AA	ST72571	Delaware	2016	United States	SAMN06115686	SRS2223097	SRP018785	Thompson (Predicted)	Environment	Water/River	CFSAN057123	PRJNA186035
668	SAL_JA6993AA	ST72571	Delaware	2016	United States	SAMN06115684	SRS2223095	SRP018785	Thompson (Predicted)	Environment	Water/River	CFSAN057125	PRJNA186035
669	SAL_JA7172AA	ST72652			United States	SAMN07143121	SRS2229025	SRP040281	Thompson (Predicted)	Human	Human	PNUSAS013883	PRJNA230403
670	SAL_JA7318AA	ST72950		2017		SAMN07176293	SRS2242139	SRP040281	Thompson (Predicted)	Human	Human	PNUSAS014306	PRJNA230403
671	SAL_JA7325AA	ST72936		2017		SAMN07176281	SRS2241402	SRP040281	Thompson (Predicted)	Human	Human	PNUSAS013642	PRJNA230403
672	SAL_JA7340AA	ST51938		2017		SAMN07176276	SRS2241387	SRP040281	Thompson (Predicted)	Human	Human	PNUSAS013518	PRJNA230403
673	SAL_JA7388AA	ST72863		2017	United States	SAMN07162778	SRS2239506	SRP040281	Thompson (Predicted)	Human	Human	PNUSAS013309	PRJNA230403
674	SAL_JA7412AA	ST73790			United States	SAMN07163075	SRS2239482	SRP040281	Thompson (Predicted)			PNUSAS013950	PRJNA230403
675	SAL_JA7557AA	ST73809			United States	SAMN07176311	SRS2248289	SRP040281	Thompson (Predicted)			PNUSAS014825	PRJNA230403
676	SAL_JA7655AA	ST73698			United States	SAMN07177380	SRS2248101	SRP040281	Thompson (Predicted)			PNUSAS014538	PRJNA230403
677	SAL_JA7679AA	ST73658		2017	United States	SAMN07147008	SRS2247006	SRP040281	Thompson (Predicted)	Human	Human	PNUSAS011255	PRJNA230403
678	SAL_JA7751AA	ST73603			United States	SAMN07177507	SRS2246826	SRP040281	Thompson (Predicted)			PNUSAS012526	PRJNA230403
679	SAL_JA7767AA	ST73603		2017	United States	SAMN07177385	SRS2246807	SRP040281	Thompson (Predicted)	Human	Human	PNUSAS014543	PRJNA230403
680	SAL_JA7950AA	ST73442		2017	United Kingdom	SAMN07180669	SRS2243064	SRP042645	Thompson	Human	Human	367313	PRJNA248792
681	SAL_JA8195AA	ST73265		2017	United Kingdom	SAMN07180295	SRS2242221	SRP042645	Thompson	Human	Human	365354	PRJNA248792
682	SAL_JA8492AA	ST74094				SAMN07184787	SRS2253551	SRP040281	Thompson (Predicted)			PNUSAS015047	PRJNA230403
683	SAL_JA8509AA	ST72022	Tennessee	2017	United States	SAMN07195296	SRS2252858	SRP040648	Thompson	Poultry	Poultry	FSIS1701303	PRJNA242847
684	SAL_JA8519AA	ST74036	New Jersey	2017	United States	SAMN07195281	SRS2252848	SRP040648	Thompson	Poultry	Poultry	FSIS1701309	PRJNA242847
685	SAL_JA8522AA	ST74037	Alabama	2017	United States	SAMN07193970	SRS2252845	SRP040648	Thompson	Poultry	Poultry	FSIS1701201	PRJNA242847
686	SAL_JA8600AA	ST70563	Maryland	2016	United States	SAMN06848283	SRS2252444	SRP061987	Thompson (Predicted)	Environment	Water/River	CNSV-T3-MD04-1-TT-E	PRJNA271470
687	SAL_JA8601AA	ST70563	Maryland	2016	United States	SAMN06848285	SRS2252443	SRP061987	Thompson (Predicted)	Environment	Water/River	CNSV-T3-MD04-1-TT-C	PRJNA271470
688	SAL_JA8602AA	ST70563	Maryland	2016	United States	SAMN06848275	SRS2252442	SRP061987	Thompson (Predicted)	Environment	Water/River	CNSV-T3-MD04-10-RV-A	PRJNA271470
689	SAL_JA8609AA	ST70563	Maryland	2016	United States	SAMN06848282	SRS2252408	SRP061987	Thompson (Predicted)	Environment	Water/River	CNSV-T3-MD04-1-TT-F	PRJNA271470
690	SAL_JA8610AA	ST74009	Maryland	2016	United States	SAMN06848284	SRS2252407	SRP061987	Thompson (Predicted)	Environment	Water/River	CNSV-T3-MD04-1-TT-D	PRJNA271470
691	SAL_JA8611AA	ST70563	Maryland	2016	United States	SAMN06848274	SRS2252406	SRP061987	Thompson (Predicted)	Environment	Water/River	CNSV-T3-MD04-10-RV-B	PRJNA271470
692	SAL_JA8638AA	ST73976			United States	SAMN07176312	SRS2251993	SRP040281	Thompson (Predicted)			PNUSAS014826	PRJNA230403
693	SAL_JA8681AA	ST119			United States	SAMN07147051	SRS2251934	SRP040281	Thompson (Predicted)			PNUSAS012083	PRJNA230403
694	SAL_JA8702AA	ST74015		2017	United States	SAMN07177389	SRS2251907	SRP040281	Thompson (Predicted)	Human	Human	PNUSAS014547	PRJNA230403
695	SAL_JA8710AA	ST73984		2017	United States	SAMN07184726	SRS2251896	SRP040281	Thompson (Predicted)	Human	Human	PNUSAS014039	PRJNA230403
696	SAL_JA8871AA	ST74461	Virginia	2017	United States	SAMN07237127	SRS2284556	SRP040648	Thompson	Poultry	Poultry	FSIS1702135	PRJNA242847
697	SAL_JA8935AA	ST74465	Louisiana	2017	United States	SAMN07230005	SRS2282553	SRP040648	Thompson	Poultry	Poultry	FSIS1701699	PRJNA242847
698	SAL_JA8982AA	ST74592		2017	United States	SAMN07209376	SRS2282065	SRP040281	Thompson (Predicted)	Human	Human	PNUSAS014395	PRJNA230403
699	SAL_JA9286AA	ST74645		2017	United States	SAMN07193430	SRS2263413	SRP040281	Thompson (Predicted)	Human	Human	PNUSAS009467	PRJNA230403
700	SAL_JA9492AA	ST74349		2017	United States	SAMN07189735	SRS2259830	SRP040281	Thompson (Predicted)	Human	Human	PNUSAS013768	PRJNA230403
701	SAL_JA9534AA	ST74256	Florida	2016	United States	SAMN07163183	SRS2255701	SRP091506	Thompson (Predicted)	Environment	Water/River	NSUOC-0352-W4H	PRJNA342956
702	SAL_JA9548AA	ST70563	Maryland	2016	United States	SAMN06848341	SRS2255645	SRP061987	Thompson (Predicted)	Environment	Water/River	CNSV-T3-MD04-1-RV-D	PRJNA271470
703	SAL_JA9568AA	ST74277	Florida	2016	United States	SAMN07163182	SRS2255589	SRP091506	Thompson (Predicted)	Environment	Water/River	NSUOC-0353-W5X	PRJNA342956
704	SAL_JA9583AA	ST70563	Maryland	2016	United States	SAMN06848273	SRS2255088	SRP061987	Thompson (Predicted)	Environment	Water/River	CNSV-T3-MD04-10-RV-C	PRJNA271470
705	SAL_JA9587AA	ST74246	Florida	2016	United States	SAMN07163188	SRS2255084	SRP091506	Thompson (Predicted)	Environment	Water/River	NSUOC-0347-W2X	PRJNA342956
706	SAL_JA9595AA	ST70563	Maryland	2016	United States	SAMN06848271	SRS2255064	SRP061987	Thompson (Predicted)	Environment	Water/River	CNSV-T3-MD04-10-RV-F	PRJNA271470
707	SAL_JA9602AA	ST70563	Maryland	2016	United States	SAMN06848340	SRS2255016	SRP061987	Thompson (Predicted)	Environment	Water/River	CNSV-T3-MD04-1-RV-E	PRJNA271470
708	SAL_JA9603AA	ST74206	Florida	2016	United States	SAMN07163189	SRS2255017	SRP091506	Thompson (Predicted)	Environment	Water/River	NSUOC-0346-W1H	PRJNA342956
709	SAL_JA9604AA	ST70563	Maryland	2016	United States	SAMN06848339	SRS2255014	SRP061987	Thompson (Predicted)	Environment	Water/River	CNSV-T3-MD04-1-RV-F	PRJNA271470
710	SAL_JA9608AA	ST70563	Maryland	2016	United States	SAMN06848272	SRS2254996	SRP061987	Thompson (Predicted)	Environment	Water/River	CNSV-T3-MD04-10-RV-D	PRJNA271470
711	SAL_JA9623AA	ST70563	Maryland	2016	United States	SAMN06848342	SRS2254960	SRP061987	Thompson (Predicted)	Environment	Water/River	CNSV-T3-MD04-1-RV-C	PRJNA271470
712	SAL_JA9646AA	ST74187	Maryland	2016	United States	SAMN06848343	SRS2254804	SRP061987	Thompson (Predicted)	Environment	Water/River	CNSV-T3-MD04-1-RV-B	PRJNA271470
713	SAL_JA9647AA	ST70563	Maryland	2016	United States	SAMN06848344	SRS2254801	SRP061987	Thompson (Predicted)	Environment	Water/River	CNSV-T3-MD04-1-RV-A	PRJNA271470
714	SAL_JA9658AA	ST74236	Maryland	2016	United States	SAMN06848259	SRS2253914	SRP061987	Thompson (Predicted)	Environment	Water/River	CNSV-T4-MD04-10-RV-C	PRJNA271470
715	SAL_JA9661AA	ST74233	Maryland	2016	United States	SAMN06848260	SRS2253875	SRP061987	Thompson (Predicted)	Environment	Water/River	CNSV-T4-MD04-10-RV-B	PRJNA271470
716	SAL_JA9712AA	ST74525	Colorado	2017	United States	SAMN07237731	SRS2285073	SRP040648	Thompson	Poultry	Poultry	FSIS1701829	PRJNA242847
717	SAL_JA9756AA	ST74474	New York	2017	United States	SAMN07237770	SRS2284999	SRP040648	Thompson	Poultry	Poultry	FSIS1701549	PRJNA242847
718	SAL_JA9761AA	ST72022	Colorado	2017	United States	SAMN07237701	SRS2284988	SRP040648	Thompson	Poultry	Poultry	FSIS1701696	PRJNA242847
719	SAL_JA9825AA	ST74977	Texas	2017	United States	SAMN07249974	SRS2291043	SRP040648	Thompson	Poultry	Poultry	FSIS1702009	PRJNA242847
720	SAL_JA9931AA	ST75198			United States	SAMN07198542	SRS2297414	SRP040281	Thompson (Predicted)			PNUSAS015179	PRJNA230403
721	SAL_JA9952AA	ST75154		2016	United States	SAMN07248061	SRS2297390	SRP040281	Thompson (Predicted)	Human	Human	PNUSAS015587	PRJNA230403
722	SAL_JA9961AA	ST75177				SAMN07247034	SRS2297379	SRP040281	Thompson (Predicted)			PNUSAS015911	PRJNA230403
723	SAL_KA0027AA	ST47772		2017	United States	SAMN07216948	SRS2296976	SRP040281	Thompson (Predicted)	Human	Human	PNUSAS014957	PRJNA230403
724	SAL_KA0076AA	ST75333		2016	United States	SAMN07236721	SRS2296928	SRP040281	Thompson (Predicted)	Human	Human	PNUSAS015687	PRJNA230403
725	SAL_KA0079AA	ST75331			United States	SAMN07217024	SRS2296925	SRP040281	Thompson (Predicted)			PNUSAS015310	PRJNA230403
726	SAL_KA0210AA	ST75043	Maryland	2016	United States	SAMN06848261	SRS2295366	SRP061987	Thompson (Predicted)	Environment	Water/River	CNSV-T4-MD04-10-RV-A	PRJNA271470
727	SAL_KA0226AA	ST75032			United States	SAMN07224028	SRS2295290	SRP040281	Thompson (Predicted)			PNUSAS015905	PRJNA230403
728	SAL_KA0261AA	ST75797		2015	United States	SAMN07277059	SRS2312884	SRP040281	Thompson (Predicted)	Human	Human	2015AM-2075	PRJNA230403
729	SAL_KA0291AA	ST75812	Georgia	2017	United States	SAMN07271451	SRS2311815	SRP040648	Thompson	Poultry	Poultry	FSIS1701978	PRJNA242847
730	SAL_KA0368AA	ST75713			United States	SAMN07248051	SRS2308449	SRP040281	Thompson (Predicted)			PNUSAS016061	PRJNA230403
731	SAL_KA0389AA	ST75694			United States	SAMN07255365	SRS2306693	SRP040281	Thompson (Predicted)	Human	Human	PNUSAS016357	PRJNA230403
732	SAL_KA0392AA	ST75154			United States	SAMN07255366	SRS2306690	SRP040281	Thompson (Predicted)	Human	Human	PNUSAS016358	PRJNA230403
733	SAL_KA0427AA	ST75651		2017	United States	SAMN07253247	SRS2306655	SRP040281	Thompson (Predicted)	Human	Human	PNUSAS014496	PRJNA230403
734	SAL_KA0428AA	ST72022		2017	United States	SAMN07253253	SRS2306654	SRP040281	Thompson (Predicted)	Human	Human	PNUSAS014502	PRJNA230403
735	SAL_KA0450AA	ST75629		2017	United States	SAMN07253224	SRS2306628	SRP040281	Thompson (Predicted)	Human	Human	PNUSAS014017	PRJNA230403
736	SAL_KA0515AA	ST75562		2017	United States	SAMN07255489	SRS2306494	SRP040281	Thompson (Predicted)	Human	Human	PNUSAS015515	PRJNA230403
737	SAL_KA0588AA	ST3464		2015	United States	SAMN07268446	SRS2305492	SRP040281	Thompson (Predicted)	Human	Human	2015AM-1424	PRJNA230403
738	SAL_KA0648AA	ST76275		2015	United States	SAMN07277440	SRS2313046	SRP040281	Thompson (Predicted)	Human	Human	2015AM-1855	PRJNA230403
739	SAL_KA0704AA	ST75438			United States	SAMN07260976	SRS2302273	SRP040281	Thompson (Predicted)			2015AM-0462	PRJNA230403
740	SAL_KA0705AA	ST75442			United States	SAMN07260977	SRS2302272	SRP040281	Thompson (Predicted)			2015AM-0464	PRJNA230403
741	SAL_KA0812AA	ST75382			United States	SAMN07248045	SRS2301647	SRP040281	Thompson (Predicted)			PNUSAS016055	PRJNA230403
742	SAL_KA0817AA	ST75012		2017	United States	SAMN07206023	SRS2301643	SRP040281	Thompson (Predicted)	Human	Human	PNUSAS014653	PRJNA230403
743	SAL_KA1118AA	ST77001		2015	United States	SAMN07281107	SRS2317133	SRP040281	Thompson (Predicted)	Human	Human	2015AM-2110	PRJNA230403
744	SAL_KA1308AA	ST76007			United States	SAMN07269024	SRS2313720	SRP040281	Thompson (Predicted)			PNUSAS016413	PRJNA230403
745	SAL_KA1679AA	ST76782	Texas	2017	United States	SAMN07304797	SRS2330435	SRP040648	Thompson	Poultry	Poultry	FSIS1702291	PRJNA242847
746	SAL_KA1681AA	ST72022	Alabama	2017	United States	SAMN07304790	SRS2330418	SRP040648	Thompson	Poultry	Poultry	FSIS1701826	PRJNA242847
747	SAL_KA1695AA	ST76737			United States	SAMN07273995	SRS2328999	SRP040281	Thompson (Predicted)			PNUSAS016432	PRJNA230403
748	SAL_KA1722AA	ST76776			United States	SAMN07277147	SRS2328608	SRP040281	Thompson (Predicted)			PNUSAS016774	PRJNA230403
749	SAL_KA1801AA	ST76788	Arizona	2017	United States	SAMN07272059	SRS2328515	SRP040281	Thompson (Predicted)	Human	Human	PNUSAS015529	PRJNA230403
750	SAL_KA1901AA	ST76954		2017	United States	SAMN07281019	SRS2333068	SRP040281	Thompson (Predicted)	Human	Human	PNUSAS014710	PRJNA230403
751	SAL_KA2233AA	ST77143				SAMN07301757	SRS2338253	SRP040281	Thompson (Predicted)			PNUSAS017263	PRJNA230403
752	SAL_KA2240AA	ST77148		2017	United States	SAMN07304642	SRS2338244	SRP040281	Thompson (Predicted)	Human	Human	PNUSAS016854	PRJNA230403
753	SAL_KA2252AA	ST77158				SAMN07301743	SRS2338233	SRP040281	Thompson (Predicted)			PNUSAS017252	PRJNA230403
754	SAL_KA2430AA	ST77895			United States	SAMN07312313	SRS2345652	SRP040281	Thompson (Predicted)			PNUSAS016092	PRJNA230403
755	SAL_KA2715AA	ST77422			United States	SAMN07159018	SRS2342611	SRP040281	Thompson (Predicted)	Human	Human	PNUSAS013868	PRJNA230403
756	SAL_KA2888AA	ST77398	New York	2017	United States	SAMN07327509	SRS2339684	SRP040648	Thompson	Poultry	Poultry	FSIS1702562	PRJNA242847
757	SAL_KA2979AA	ST47772	Colorado	2017	United States	SAMN07327443	SRS2339443	SRP040648	Thompson	Poultry	Poultry	FSIS1702457	PRJNA242847
758	SAL_KA3025AA	ST70563	Maryland	2016	United States	SAMN06848280	SRS2348667	SRP061987	Thompson (Predicted)	Environment	Water/River	CNSV-T3-MD04-0.1-TT-B	PRJNA271470
759	SAL_KA3031AA	ST70563	Maryland	2016	United States	SAMN06848279	SRS2348661	SRP061987	Thompson (Predicted)	Environment	Water/River	CNSV-T3-MD04-0.1-TT-C	PRJNA271470
760	SAL_KA3032AA	ST70563	Maryland	2016	United States	SAMN06848278	SRS2348660	SRP061987	Thompson (Predicted)	Environment	Water/River	CNSV-T3-MD04-0.1-TT-D	PRJNA271470
761	SAL_KA3033AA	ST70563	Maryland	2016	United States	SAMN06848276	SRS2348659	SRP061987	Thompson (Predicted)	Environment	Water/River	CNSV-T3-MD04-0.1-TT-F	PRJNA271470
762	SAL_KA3034AA	ST70563	Maryland	2016	United States	SAMN06848277	SRS2348658	SRP061987	Thompson (Predicted)	Environment	Water/River	CNSV-T3-MD04-0.1-TT-E	PRJNA271470
763	SAL_KA3045AA	ST77864	Maryland	2016	United States	SAMN06848258	SRS2348645	SRP061987	Thompson (Predicted)	Environment	Water/River	CNSV-T4-MD04-0.1-RV-A	PRJNA271470
764	SAL_KA3046AA	ST77721	Maryland	2016	United States	SAMN06848338	SRS2348646	SRP061987	Thompson (Predicted)	Environment	Water/River	CNSV-T3-MD04-0.1-RV-A	PRJNA271470
765	SAL_KA3049AA	ST70563	Maryland	2016	United States	SAMN06848333	SRS2348642	SRP061987	Thompson (Predicted)	Environment	Water/River	CNSV-T3-MD04-0.1-RV-F	PRJNA271470
766	SAL_KA3050AA	ST70563	Maryland	2016	United States	SAMN06848337	SRS2348641	SRP061987	Thompson (Predicted)	Environment	Water/River	CNSV-T3-MD04-0.1-RV-B	PRJNA271470
767	SAL_KA3052AA	ST70563	Maryland	2016	United States	SAMN06848335	SRS2348638	SRP061987	Thompson (Predicted)	Environment	Water/River	CNSV-T3-MD04-0.1-RV-D	PRJNA271470
768	SAL_KA3054AA	ST70563	Maryland	2016	United States	SAMN06848334	SRS2348639	SRP061987	Thompson (Predicted)	Environment	Water/River	CNSV-T3-MD04-0.1-RV-E	PRJNA271470
769	SAL_KA3056AA	ST70563	Maryland	2016	United States	SAMN06848251	SRS2348635	SRP061987	Thompson (Predicted)	Environment	Water/River	CNSV-T4-MD04-0.1-TT-B	PRJNA271470
770	SAL_KA3057AA	ST70563	Maryland	2016	United States	SAMN06848250	SRS2348634	SRP061987	Thompson (Predicted)	Environment	Water/River	CNSV-T4-MD04-0.1-TT-C	PRJNA271470
771	SAL_KA3058AA	ST70563	Maryland	2016	United States	SAMN06848253	SRS2348632	SRP061987	Thompson (Predicted)	Environment	Water/River	CNSV-T4-MD04-10-TT-C	PRJNA271470
772	SAL_KA3059AA	ST75043	Maryland	2016	United States	SAMN06848255	SRS2348633	SRP061987	Thompson (Predicted)	Environment	Water/River	CNSV-T4-MD04-10-TT-A	PRJNA271470
773	SAL_KA3060AA	ST70563	Maryland	2016	United States	SAMN06848252	SRS2348631	SRP061987	Thompson (Predicted)	Environment	Water/River	CNSV-T4-MD04-0.1-TT-A	PRJNA271470
774	SAL_KA3064AA	ST70563	Maryland	2016	United States	SAMN06848254	SRS2348627	SRP061987	Thompson (Predicted)	Environment	Water/River	CNSV-T4-MD04-10-TT-B	PRJNA271470
775	SAL_KA3065AA	ST70563	Maryland	2016	United States	SAMN06848256	SRS2348626	SRP061987	Thompson (Predicted)	Environment	Water/River	CNSV-T4-MD04-0.1-RV-C	PRJNA271470
776	SAL_KA3069AA	ST77829	Mississippi	2017	United States	SAMN07340492	SRS2348621	SRP062916	Thompson	Poultry	Poultry	FSIS1702338	PRJNA292666
777	SAL_KA3083AA	ST77898	Pennsylvania	2017	United States	SAMN07340705	SRS2348606	SRP040648	Thompson	Poultry	Poultry	FSIS1702684	PRJNA242847
778	SAL_KA3092AA	ST70563	Maryland	2016	United States	SAMN06848249	SRS2348576	SRP061987	Thompson (Predicted)	Environment	Water/River	CNSV-T5-MD04-10-TT-A	PRJNA271470
779	SAL_KA3114AA	ST70563	Maryland	2016	United States	SAMN06848238	SRS2347442	SRP061987	Thompson (Predicted)	Environment	Water/River	CNSV-T5-MD04-10-RV-C	PRJNA271470
780	SAL_KA3177AA	ST78135		2010	United States	SAMN07312872	SRS2352066	SRP040281	Thompson (Predicted)	Human	Human	PNUSAS017282	PRJNA230403
781	SAL_KA3259AA	ST78272		2017		SAMN07340045	SRS2350639	SRP040281	Thompson (Predicted)			PNUSAS017817	PRJNA230403
782	SAL_KA3294AA	ST78097	Connecticut	2017	United States	SAMN07340050	SRS2350604	SRP040281	Thompson (Predicted)	Environment	Soil/Dust	PNUSAS017822	PRJNA230403
783	SAL_KA3295AA	ST75713	Connecticut	2017	United States	SAMN07340051	SRS2350603	SRP040281	Thompson (Predicted)	Environment	Soil/Dust	PNUSAS017823	PRJNA230403
784	SAL_KA3315AA	ST47772		2016	United States	SAMN07338924	SRS2349752	SRP040281	Thompson (Predicted)	Human	Human	PNUSAS015588	PRJNA230403
785	SAL_KA3376AA	ST78154		2017	United States	SAMN07338454	SRS2349660	SRP040281	Thompson (Predicted)	Human	Human	PNUSAS015275	PRJNA230403
786	SAL_KA3394AA	ST72022		2017	United States	SAMN07338443	SRS2349626	SRP040281	Thompson (Predicted)	Human	Human	PNUSAS015042	PRJNA230403
787	SAL_KA3399AA	ST78111		2017	United States	SAMN07338450	SRS2349621	SRP040281	Thompson (Predicted)	Human	Human	PNUSAS015271	PRJNA230403
788	SAL_KA3405AA	ST78032		2017	United States	SAMN07338435	SRS2349612	SRP040281	Thompson (Predicted)	Human	Human	PNUSAS015034	PRJNA230403
789	SAL_KA3414AA	ST78000		2017	United States	SAMN07338427	SRS2349211	SRP040281	Thompson (Predicted)	Human	Human	PNUSAS015026	PRJNA230403
790	SAL_KA3484AA	ST77931	Pennsylvania	2017	United States	SAMN07346473	SRS2349106	SRP040648	Thompson	Poultry	Poultry	FSIS1702598	PRJNA242847
791	SAL_KA3486AA	ST72022	Colorado	2017	United States	SAMN07346474	SRS2349105	SRP040648	Thompson	Poultry	Poultry	FSIS1702599	PRJNA242847
792	SAL_KA3548AA	ST77935	Pennsylvania	2017	United States	SAMN07340733	SRS2348768	SRP040648	Thompson	Livestock	Bovine	FSIS1702446	PRJNA242847
793	SAL_KA3559AA	ST72022	Texas	2017	United States	SAMN07345751	SRS2348756	SRP040648	Thompson	Poultry	Poultry	FSIS1701627	PRJNA242847
794	SAL_KA3666AA	ST78333			United States	SAMN07345817	SRS2357025	SRP040281	Thompson (Predicted)			PNUSAS016665	PRJNA230403
795	SAL_KA3673AA	ST78300			United States	SAMN07303556	SRS2356864	SRP040281	Thompson (Predicted)			PNUSAS016217	PRJNA230403
796	SAL_KA3692AA	ST72022	Georgia	2017	United States	SAMN07352487	SRS2356482	SRP040648	Thompson	Poultry	Poultry	FSIS1701410	PRJNA242847
797	SAL_KA4263AA	ST79009	England	2009	England	SAMEA5867060	ERS3655552	ERP116872	Thompson	Environment	Water/River	H102900578	PRJEB34027
798	SAL_KA4647AA	ST78746		2017	United States	SAMN07352604	SRS2370300	SRP040281	Thompson (Predicted)	Human	Human	PNUSAS018269	PRJNA230403
799	SAL_KA4708AA	ST78715		2017	United States	SAMN07352551	SRS2370239	SRP040281	Thompson (Predicted)	Human	Human	PNUSAS017741	PRJNA230403
800	SAL_KA4715AA	ST78732			United States	SAMN07349881	SRS2370232	SRP040281	Thompson (Predicted)			PNUSAS017333	PRJNA230403
801	SAL_KA4815AA	ST78688	Pennsylvania	2017	United States	SAMN07368625	SRS2365264	SRP040648	Thompson	Poultry	Poultry	FSIS1702841	PRJNA242847
802	SAL_KA4823AA	ST78643		2015	United States	SAMN07368113	SRS2365050	SRP040281	Thompson (Predicted)	Human	Human	2015AM-0242	PRJNA230403
803	SAL_KA4987AA	ST79506	Iowa	2011	United States	SAMN07351358	SRS2379422	SRP083070	Thompson (Predicted)	Poultry	Poultry	IA-2011109305	PRJNA338682
804	SAL_KA5021AA	ST79484		2015	United States	SAMN07409582	SRS2379138	SRP040281	Thompson (Predicted)	Human	Human	2015AM-0909	PRJNA230403
805	SAL_KA5028AA	ST51249	Nebraska	2013	United States	SAMN07248286	SRS2379126	SRP018785	Thompson (Predicted)	Environment	Plant	OSF065061	PRJNA186035
806	SAL_KA5032AA	ST79442	Nebraska	2013	United States	SAMN07248298	SRS2379122	SRP018785	Thompson (Predicted)	Environment	Plant	OSF065049	PRJNA186035
807	SAL_KA5049AA	ST16101		2010	Canada	SAMN02846958	SRS2379070	SRP018785	Thompson	Food	Plant	FDA637244-2	PRJNA186035
808	SAL_KA5053AA	ST79422		2010	Canada	SAMN02846957	SRS2379063	SRP018785	Thompson	Food	Plant	FDA637244-1	PRJNA186035
809	SAL_KA5138AA	ST79972	New York	2017	United States	SAMN07411254	SRS2382235	SRP040648	Thompson	Poultry	Poultry	FSIS1702984	PRJNA242847
810	SAL_KA5255AA	ST79798		2017	United States	SAMN07376310	SRS2381987	SRP040281	Thompson (Predicted)	Human	Human	PNUSAS018914	PRJNA230403
811	SAL_KA5257AA	ST79698			United States	SAMN07359254	SRS2381652	SRP040281	Thompson (Predicted)			PNUSAS017354	PRJNA230403
812	SAL_KA5399AA	ST79698			United States	SAMN07359251	SRS2381413	SRP040281	Thompson (Predicted)			PNUSAS017351	PRJNA230403
813	SAL_KA5401AA	ST47772		2017	United States	SAMN07362155	SRS2381412	SRP040281	Thompson (Predicted)	Human	Human	PNUSAS017729	PRJNA230403
814	SAL_KA5424AA	ST79685		2017	United States	SAMN07361776	SRS2381388	SRP040281	Thompson (Predicted)	Human	Human	PNUSAS018513	PRJNA230403
815	SAL_KA5471AA	ST79629		2017	United States	SAMN07373296	SRS2381341	SRP040281	Thompson (Predicted)	Human	Human	PNUSAS018835	PRJNA230403
816	SAL_KA5501AA	ST79678			United States	SAMN07362334	SRS2381311	SRP040281	Thompson (Predicted)			PNUSAS017816	PRJNA230403
817	SAL_KA5539AA	ST79545		2017	United States	SAMN07373293	SRS2381261	SRP040281	Thompson (Predicted)	Human	Human	PNUSAS018498	PRJNA230403
818	SAL_KA5617AA	ST80056			United States	SAMN07329728	SRS2386542	SRP040281	Thompson (Predicted)			PNUSAS015944	PRJNA230403
819	SAL_KA5668AA	ST80002			United States	SAMN07415522	SRS2384371	SRP040281	Thompson (Predicted)			2015AM-0647	PRJNA230403
820	SAL_KA5787AA	ST78715		2017	United States	SAMN07373200	SRS2392051	SRP040281	Thompson (Predicted)	Human	Human	PNUSAS018582	PRJNA230403
821	SAL_KA5865AA	ST80295			United States	SAMN07372789	SRS2391626	SRP040281	Thompson (Predicted)			PNUSAS016553	PRJNA230403
822	SAL_KA5869AA	ST80298			United States	SAMN07372784	SRS2391620	SRP040281	Thompson (Predicted)			PNUSAS016548	PRJNA230403
823	SAL_KA5971AA	ST80245		2017	United States	SAMN07373017	SRS2391502	SRP040281	Thompson (Predicted)	Human	Human	PNUSAS017622	PRJNA230403
824	SAL_KA5979AA	ST80246	Nebraska	2017	United States	SAMN07419423	SRS2391428	SRP040648	Thompson	Poultry	Poultry	FSIS1702762	PRJNA242847
825	SAL_KA6169AA	ST78715	Maryland	2017	United States	SAMN07374537	SRS2387381	SRP061987	Thompson (Predicted)	Environment	Plant	MD-DOH-18-000051-1	PRJNA271470
826	SAL_KA6319AA	ST80513	Minnesota	2017	United States	SAMN07424837	SRS2393774	SRP040648	Thompson	Poultry	Poultry	FSIS1702774	PRJNA242847
827	SAL_KA6388AA	ST80575		2017	United States	SAMN07427455	SRS2402316	SRP040281	Thompson (Predicted)	Human	Human	PNUSAS018089	PRJNA230403
828	SAL_KA6397AA	ST80601			United States	SAMN07418895	SRS2402298	SRP040281	Thompson (Predicted)			PNUSAS018047	PRJNA230403
829	SAL_KA6409AA	ST80605			United States	SAMN07441859	SRS2402276	SRP040281	Thompson (Predicted)			PNUSAS018997	PRJNA230403
830	SAL_KA6417AA	ST70563	Maryland	2016	United States	SAMN06848257	SRS2406968	SRP061987	Thompson (Predicted)	Environment	Water/River	CNSV-T4-MD04-0.1-RV-B	PRJNA271470
831	SAL_KA6420AA	ST82328			United States	SAMN07450306	SRS2406973	SRP040281	Thompson (Predicted)			2015AM-2139	PRJNA230403
832	SAL_KA6513AA	ST51710		2017	United States	SAMN07440782	SRS2404386	SRP040281	Thompson (Predicted)	Human	Human	PNUSAS019306	PRJNA230403
833	SAL_KA6516AA	ST78715		2017	United States	SAMN07440781	SRS2404380	SRP040281	Thompson (Predicted)	Human	Human	PNUSAS019305	PRJNA230403
834	SAL_KA6527AA	ST81210			United States	SAMN07441840	SRS2402260	SRP040281	Thompson (Predicted)			PNUSAS018995	PRJNA230403
835	SAL_KA6534AA	ST81205			United States	SAMN07441824	SRS2402248	SRP040281	Thompson (Predicted)			PNUSAS016902	PRJNA230403
836	SAL_KA6535AA	ST81140			United States	SAMN07441831	SRS2402249	SRP040281	Thompson (Predicted)			PNUSAS016904	PRJNA230403
837	SAL_KA6536AA	ST81161			United States	SAMN07441823	SRS2402250	SRP040281	Thompson (Predicted)			PNUSAS016903	PRJNA230403
838	SAL_KA6537AA	ST81206			United States	SAMN07441830	SRS2402251	SRP040281	Thompson (Predicted)			PNUSAS018993	PRJNA230403
839	SAL_KA6538AA	ST81207			United States	SAMN07441826	SRS2402252	SRP040281	Thompson (Predicted)			PNUSAS016900	PRJNA230403
840	SAL_KA6539AA	ST81151			United States	SAMN07441829	SRS2402253	SRP040281	Thompson (Predicted)			PNUSAS019504	PRJNA230403
841	SAL_KA6540AA	ST81208			United States	SAMN07441828	SRS2402254	SRP040281	Thompson (Predicted)			PNUSAS018994	PRJNA230403
842	SAL_KA6541AA	ST81209			United States	SAMN07441827	SRS2402246	SRP040281	Thompson (Predicted)			PNUSAS016899	PRJNA230403
843	SAL_KA6542AA	ST81229			United States	SAMN07441825	SRS2402247	SRP040281	Thompson (Predicted)			PNUSAS016901	PRJNA230403
844	SAL_KA6543AA	ST81256			United States	SAMN07441817	SRS2402245	SRP040281	Thompson (Predicted)			PNUSAS018990	PRJNA230403
845	SAL_KA6544AA	ST81141			United States	SAMN07441822	SRS2402233	SRP040281	Thompson (Predicted)			PNUSAS018987	PRJNA230403
846	SAL_KA6545AA	ST81117			United States	SAMN07441813	SRS2402234	SRP040281	Thompson (Predicted)			PNUSAS016896	PRJNA230403
847	SAL_KA6546AA	ST81210			United States	SAMN07441815	SRS2402235	SRP040281	Thompson (Predicted)			PNUSAS016894	PRJNA230403
848	SAL_KA6547AA	ST81210			United States	SAMN07441816	SRS2402236	SRP040281	Thompson (Predicted)			PNUSAS016893	PRJNA230403
849	SAL_KA6548AA	ST81118			United States	SAMN07441814	SRS2402237	SRP040281	Thompson (Predicted)			PNUSAS019503	PRJNA230403
850	SAL_KA6549AA	ST81210			United States	SAMN07441811	SRS2402239	SRP040281	Thompson (Predicted)			PNUSAS016898	PRJNA230403
851	SAL_KA6550AA	ST81211			United States	SAMN07441818	SRS2402240	SRP040281	Thompson (Predicted)			PNUSAS016892	PRJNA230403
852	SAL_KA6551AA	ST81210			United States	SAMN07441821	SRS2402238	SRP040281	Thompson (Predicted)			PNUSAS019502	PRJNA230403
853	SAL_KA6552AA	ST81210			United States	SAMN07441820	SRS2402241	SRP040281	Thompson (Predicted)			PNUSAS018989	PRJNA230403
854	SAL_KA6553AA	ST81162			United States	SAMN07441819	SRS2402242	SRP040281	Thompson (Predicted)			PNUSAS016891	PRJNA230403
855	SAL_KA6554AA	ST81163			United States	SAMN07441812	SRS2402243	SRP040281	Thompson (Predicted)			PNUSAS016897	PRJNA230403
856	SAL_KA6565AA	ST81142			United States	SAMN07441809	SRS2402229	SRP040281	Thompson (Predicted)			PNUSAS018985	PRJNA230403
857	SAL_KA6689AA	ST81043	New York	2017	United States	SAMN07440348	SRS2402013	SRP040648	Thompson	Poultry	Poultry	FSIS1703309	PRJNA242847
858	SAL_KA6740AA	ST80947		2017	United States	SAMN07424696	SRS2400751	SRP040281	Thompson (Predicted)	Human	Human	PNUSAS018100	PRJNA230403
859	SAL_KA6769AA	ST80956			United States	SAMN07419650	SRS2400719	SRP040281	Thompson (Predicted)			PNUSAS019465	PRJNA230403
860	SAL_KA6845AA	ST80902			United States	SAMN07419631	SRS2400525	SRP040281	Thompson (Predicted)			PNUSAS017517	PRJNA230403
861	SAL_KA6859AA	ST80910			United States	SAMN07419623	SRS2400498	SRP040281	Thompson (Predicted)			PNUSAS017509	PRJNA230403
862	SAL_KA7009AA	ST80727		2017	United States	SAMN07414496	SRS2400010	SRP040281	Thompson (Predicted)			PNUSAS018317	PRJNA230403
863	SAL_KA7127AA	ST82340			United States	SAMN07451854	SRS2408240	SRP040281	Thompson (Predicted)			PNUSAS018988	PRJNA230403
864	SAL_KA7129AA	ST81437			United States	SAMN07451853	SRS2408242	SRP040281	Thompson (Predicted)			PNUSAS016895	PRJNA230403
865	SAL_KA7234AA	ST82161	Pennsylvania	2017	United States	SAMN07460781	SRS2415447	SRP040648	Thompson	Poultry	Poultry	FSIS1703425	PRJNA242847
866	SAL_KA7297AA	ST82208		2017	United States	SAMN07451855	SRS2415208	SRP040281	Thompson (Predicted)	Human	Human	PNUSAS019746	PRJNA230403
867	SAL_KA7327AA	ST92823		2017	United States	SAMN07429331	SRS2414407	SRP040281	Thompson (Predicted)	Human	Human	PNUSAS019186	PRJNA230403
868	SAL_KA7356AA	ST78715		2017	United States	SAMN07428757	SRS2414376	SRP040281	Thompson (Predicted)	Human	Human	PNUSAS019539	PRJNA230403
869	SAL_KA7358AA	ST81687		2017	United States	SAMN07430052	SRS2414378	SRP040281	Thompson (Predicted)	Human	Human	PNUSAS017838	PRJNA230403
870	SAL_KA7364AA	ST78715		2017	United States	SAMN07428744	SRS2414360	SRP040281	Thompson (Predicted)	Human	Human	PNUSAS019119	PRJNA230403
871	SAL_KA7385AA	ST92828		2016	United States	SAMN07431118	SRS2414322	SRP040281	Thompson (Predicted)	Human	Human	PNUSAS015953	PRJNA230403
872	SAL_KA7474AA	ST153415		2017	United States	SAMN07429368	SRS2414098	SRP040281	Thompson (Predicted)	Human	Human	PNUSAS019315	PRJNA230403
873	SAL_KA7475AA	ST81650		2017	United States	SAMN07429381	SRS2414099	SRP040281	Thompson (Predicted)	Human	Human	PNUSAS019549	PRJNA230403
874	SAL_KA7476AA	ST82235		2017	United States	SAMN07429367	SRS2414100	SRP040281	Thompson (Predicted)	Human	Human	PNUSAS019314	PRJNA230403
875	SAL_KA7623AA	ST92871			United States	SAMN07440787	SRS2412878	SRP040281	Thompson (Predicted)	Human	Human	PNUSAS018843	PRJNA230403
876	SAL_KA7624AA	ST81568		2017	United States	SAMN07440789	SRS2412879	SRP040281	Thompson (Predicted)	Human	Human	PNUSAS019307	PRJNA230403
877	SAL_KA7737AA	ST81531		2017	United States	SAMN07448003	SRS2420949	SRP040281	Thompson (Predicted)	Human	Human	PNUSAS019280	PRJNA230403
878	SAL_KA7742AA	ST81798			United States	SAMN07450820	SRS2420939	SRP040281	Thompson (Predicted)			PNUSAS020234	PRJNA230403
879	SAL_KA7800AA	ST81920		2017	United States	SAMN07455806	SRS2420870	SRP040281	Thompson (Predicted)	Human	Human	PNUSAS019854	PRJNA230403
880	SAL_KA7801AA	ST78715		2017	United States	SAMN07455807	SRS2420872	SRP040281	Thompson (Predicted)	Human	Human	PNUSAS019855	PRJNA230403
881	SAL_KA7805AA	ST81486			United States	SAMN07455811	SRS2420875	SRP040281	Thompson (Predicted)			PNUSAS020253	PRJNA230403
882	SAL_KA7806AA	ST81787			United States	SAMN07455812	SRS2420876	SRP040281	Thompson (Predicted)			PNUSAS020254	PRJNA230403
883	SAL_KA7815AA	ST78715			United States	SAMN07455804	SRS2420884	SRP040281	Thompson (Predicted)			PNUSAS019012	PRJNA230403
884	SAL_KA7819AA	ST78715			United States	SAMN07455810	SRS2420890	SRP040281	Thompson (Predicted)			PNUSAS020252	PRJNA230403
885	SAL_KA7821AA	ST78715		2017	United States	SAMN07455805	SRS2420892	SRP040281	Thompson (Predicted)	Human	Human	PNUSAS019748	PRJNA230403
886	SAL_KA7851AA	ST78715		2017	United States	SAMN07455842	SRS2420858	SRP040281	Thompson (Predicted)	Human	Human	PNUSAS019744	PRJNA230403
887	SAL_KA7876AA	ST78715			United States	SAMN07456571	SRS2420817	SRP040281	Thompson (Predicted)			PNUSAS019872	PRJNA230403
888	SAL_KA7878AA	ST82147			United States	SAMN07456569	SRS2420802	SRP040281	Thompson (Predicted)			PNUSAS019870	PRJNA230403
889	SAL_KA7898AA	ST81450		2017	United States	SAMN07457107	SRS2420781	SRP040281	Thompson (Predicted)	Human	Human	PNUSAS020437	PRJNA230403
890	SAL_KA7900AA	ST82107		2017	United States	SAMN07457363	SRS2420783	SRP040281	Thompson (Predicted)			PNUSAS020095	PRJNA230403
891	SAL_KA7936AA	ST81781		2017	United States	SAMN07456206	SRS2420697	SRP040281	Thompson (Predicted)	Human	Human	PNUSAS020415	PRJNA230403
892	SAL_KA8011AA	ST78715		2017	United States	SAMN07450764	SRS2419257	SRP040281	Thompson (Predicted)	Human	Human	PNUSAS019856	PRJNA230403
893	SAL_KA8043AA	ST82156		2017	United States	SAMN07445507	SRS2419395	SRP040281	Thompson (Predicted)	Human	Human	PNUSAS016786	PRJNA230403
894	SAL_KA8068AA	ST81747		2017	United States	SAMN07440991	SRS2419787	SRP040281	Thompson (Predicted)	Human	Human	PNUSAS019553	PRJNA230403
895	SAL_KA8071AA	ST92808			United States	SAMN07484304	SRS2418900	SRP040281	Thompson (Predicted)			PNUSAS018982	PRJNA230403
896	SAL_KA8143AA	ST81527			United States	SAMN07498037	SRS2425122	SRP040281	Thompson (Predicted)			2015AM-1034	PRJNA230403
897	SAL_KA8178AA	ST82027			United States	SAMN07498008	SRS2425087	SRP040281	Thompson (Predicted)			2015AM-1033	PRJNA230403
898	SAL_KA8203AA	ST81858		2017	United States	SAMN07461153	SRS2427646	SRP040281	Thompson (Predicted)	Human	Human	PNUSAS019857	PRJNA230403
899	SAL_KA8248AA	ST78715		2017	United States	SAMN07461152	SRS2427597	SRP040281	Thompson (Predicted)	Human	Human	PNUSAS019247	PRJNA230403
900	SAL_KA8264AA	ST82015				SAMN07460719	SRS2427582	SRP040281	Thompson (Predicted)			PNUSAS020396	PRJNA230403
901	SAL_KA8290AA	ST81845				SAMN07460714	SRS2427556	SRP040281	Thompson (Predicted)			PNUSAS019993	PRJNA230403
902	SAL_KA8456AA	ST81994		2017	United States	SAMN07490535	SRS2430158	SRP040281	Thompson (Predicted)	Human	Human	PNUSAS018643	PRJNA230403
903	SAL_KA8482AA	ST81979		2017	United States	SAMN07490532	SRS2430132	SRP040281	Thompson (Predicted)	Human	Human	PNUSAS018640	PRJNA230403
904	SAL_KA8487AA	ST81654		2017	United States	SAMN07490509	SRS2430127	SRP040281	Thompson (Predicted)	Human	Human	PNUSAS017943	PRJNA230403
905	SAL_KA8529AA	ST92669			United States	SAMN07490115	SRS2432641	SRP040281	Thompson (Predicted)			PNUSAS020144	PRJNA230403
906	SAL_KA8535AA	ST92671		2017	United States	SAMN07499582	SRS2432636	SRP040281	Thompson (Predicted)	Human	Human	PNUSAS019753	PRJNA230403
907	SAL_KA8571AA	ST82424			United States	SAMN07490114	SRS2432587	SRP040281	Thompson (Predicted)			PNUSAS020143	PRJNA230403
908	SAL_KA8572AA	ST92684			United States	SAMN07490110	SRS2432586	SRP040281	Thompson (Predicted)			PNUSAS019994	PRJNA230403
909	SAL_KA8573AA	ST92693		2017	United States	SAMN07490526	SRS2432584	SRP040281	Thompson (Predicted)	Human	Human	PNUSAS018634	PRJNA230403
910	SAL_KA8580AA	ST92689			United States	SAMN07486988	SRS2432579	SRP040281	Thompson (Predicted)	Human	Human	PNUSAS019330	PRJNA230403
911	SAL_KA8610AA	ST82370			United States	SAMN07455820	SRS2432542	SRP040281	Thompson (Predicted)			PNUSAS020355	PRJNA230403
912	SAL_KA8614AA	ST82386			United States	SAMN07455821	SRS2432538	SRP040281	Thompson (Predicted)			PNUSAS020356	PRJNA230403
913	SAL_KA8619AA	ST82386		2017	United States	SAMN07455817	SRS2432532	SRP040281	Thompson (Predicted)	Human	Human	PNUSAS019745	PRJNA230403
914	SAL_KA8621AA	ST82383				SAMN07485667	SRS2432531	SRP040281	Thompson (Predicted)			PNUSAS020509	PRJNA230403
915	SAL_KA8650AA	ST92711		2017	United States	SAMN07486963	SRS2432497	SRP040281	Thompson (Predicted)	Human	Human	PNUSAS019312	PRJNA230403
916	SAL_KA8902AA	ST82561			United States	SAMN07499594	SRS2434421	SRP040281	Thompson (Predicted)			PNUSAS019009	PRJNA230403
917	SAL_KA8925AA	ST82440			United States	SAMN07503474	SRS2434398	SRP040281	Thompson (Predicted)			PNUSAS018986	PRJNA230403
918	SAL_KA8941AA	ST82473			United States	SAMN07518828	SRS2438349	SRP040281	Thompson (Predicted)			2015AM-1776	PRJNA230403
919	SAL_KA8989AA	ST82571			United States	SAMN07519666	SRS2439417	SRP040281	Thompson (Predicted)			2017K-0655	PRJNA230403
920	SAL_KA8991AA	ST82572			United States	SAMN07519665	SRS2439415	SRP040281	Thompson (Predicted)			2017K-0615	PRJNA230403
921	SAL_KA8992AA	ST78715			United States	SAMN07519664	SRS2439414	SRP040281	Thompson (Predicted)			2017K-0616	PRJNA230403
922	SAL_KA8993AA	ST81486			United States	SAMN07519671	SRS2439413	SRP040281	Thompson (Predicted)			2017K-0659	PRJNA230403
923	SAL_KA8996AA	ST78715			United States	SAMN07519669	SRS2439411	SRP040281	Thompson (Predicted)			2017K-0663	PRJNA230403
924	SAL_KA8997AA	ST82787			United States	SAMN07519668	SRS2439409	SRP040281	Thompson (Predicted)			2017K-0666	PRJNA230403
925	SAL_KA8998AA	ST82788			United States	SAMN07519659	SRS2439408	SRP040281	Thompson (Predicted)			2017K-0660	PRJNA230403
926	SAL_KA9000AA	ST82573			United States	SAMN07519660	SRS2439407	SRP040281	Thompson (Predicted)			2017K-0661	PRJNA230403
927	SAL_KA9001AA	ST78715			United States	SAMN07519657	SRS2439405	SRP040281	Thompson (Predicted)			2017K-0657	PRJNA230403
928	SAL_KA9031AA	ST78715		2017	United States	SAMN07503943	SRS2439374	SRP040281	Thompson (Predicted)			PNUSAS020628	PRJNA230403
929	SAL_KA9033AA	ST82557		2017	United States	SAMN07503941	SRS2439372	SRP040281	Thompson (Predicted)			PNUSAS020627	PRJNA230403
930	SAL_KA9049AA	ST82543		2017	United States	SAMN07500916	SRS2439279	SRP040281	Thompson (Predicted)			PNUSAS020445	PRJNA230403
931	SAL_KA9089AA	ST77398			United States	SAMN07509366	SRS2439238	SRP040281	Thompson (Predicted)			PNUSAS020846	PRJNA230403
932	SAL_KA9093AA	ST82508			United States	SAMN07509361	SRS2439235	SRP040281	Thompson (Predicted)			PNUSAS020841	PRJNA230403
933	SAL_KA9139AA	ST82659	Florida	2017	United States	SAMN07519775	SRS2439659	SRP040648	Thompson	Poultry	Poultry	FSIS1703519	PRJNA242847
934	SAL_KA9252AA	ST47772		2017	United States	SAMN07521431	SRS2445257	SRP040281	Thompson (Predicted)			PNUSAS021401	PRJNA230403
935	SAL_KA9254AA	ST83104		2017	United States	SAMN07521429	SRS2445256	SRP040281	Thompson (Predicted)			PNUSAS021399	PRJNA230403
936	SAL_KA9343AA	ST78715		2017	United States	SAMN07533882	SRS2445052	SRP040281	Thompson (Predicted)	Human	Human	2017K-0679	PRJNA230403
937	SAL_KA9348AA	ST83177			United States	SAMN07522669	SRS2445046	SRP040281	Thompson (Predicted)			PNUSAS021241	PRJNA230403
938	SAL_KA9529AA	ST83003		2017	United States	SAMN07500978	SRS2442526	SRP040281	Thompson (Predicted)	Human	Human	PNUSAS020770	PRJNA230403
939	SAL_KA9552AA	ST82988			United States	SAMN07512671	SRS2442503	SRP040281	Thompson (Predicted)			PNUSAS020937	PRJNA230403
940	SAL_KA9560AA	ST78715			United States	SAMN07511475	SRS2442495	SRP040281	Thompson (Predicted)			PNUSAS020522	PRJNA230403
941	SAL_KA9565AA	ST82963		2017	United States	SAMN07511474	SRS2442490	SRP040281	Thompson (Predicted)	Human	Human	PNUSAS020516	PRJNA230403
942	SAL_KA9585AA	ST82977		2017	United States	SAMN07490723	SRS2442470	SRP040281	Thompson (Predicted)	Human	Human	PNUSAS019826	PRJNA230403
943	SAL_KA9595AA	ST78715	Virginia	2017	United States	SAMN07461273	SRS2442459	SRP033708	Thompson (Predicted)	Environment	Plant	VA-WGS-17091	PRJNA219491
944	SAL_KA9603AA	ST82925			United States	SAMN07511163	SRS2442451	SRP040281	Thompson (Predicted)			PNUSAS020388	PRJNA230403
945	SAL_KA9611AA	ST82944			United States	SAMN07511160	SRS2442440	SRP040281	Thompson (Predicted)			PNUSAS020679	PRJNA230403
946	SAL_KA9612AA	ST82946			United States	SAMN07508838	SRS2442439	SRP040281	Thompson (Predicted)			PNUSAS020791	PRJNA230403
947	SAL_KA9702AA	ST82806			United States	SAMN07505015	SRS2441789	SRP040281	Thompson (Predicted)			PNUSAS018120	PRJNA230403
948	SAL_KA9718AA	ST82756		2017	United States	SAMN07503382	SRS2441771	SRP040281	Thompson (Predicted)	Human	Human	PNUSAS019948	PRJNA230403
949	SAL_KA9724AA	ST82762		2017	United States	SAMN07503387	SRS2441764	SRP040281	Thompson (Predicted)	Human	Human	PNUSAS019953	PRJNA230403
950	SAL_KA9765AA	ST82697		2017	United States	SAMN07503310	SRS2441718	SRP040281	Thompson (Predicted)	Human	Human	PNUSAS019362	PRJNA230403
951	SAL_KA9772AA	ST82708			United States	SAMN07503473	SRS2441710	SRP040281	Thompson (Predicted)			PNUSAS018992	PRJNA230403
952	SAL_KA9775AA	ST82740			United States	SAMN07503480	SRS2441706	SRP040281	Thompson (Predicted)			PNUSAS021000	PRJNA230403
953	SAL_KA9777AA	ST82741			United States	SAMN07503472	SRS2441700	SRP040281	Thompson (Predicted)			PNUSAS018991	PRJNA230403
954	SAL_KA9779AA	ST82712			United States	SAMN07503470	SRS2441698	SRP040281	Thompson (Predicted)			PNUSAS018983	PRJNA230403
955	SAL_KA9781AA	ST82705			United States	SAMN07503476	SRS2441695	SRP040281	Thompson (Predicted)			PNUSAS016906	PRJNA230403
956	SAL_KA9867AA	ST63135		2017	United States	SAMN07519875	SRS2449542	SRP040281	Thompson (Predicted)	Human	Human	PNUSAS020538	PRJNA230403
957	SAL_KA9928AA	ST85700		2017	United States	SAMN07522613	SRS2448717	SRP040281	Thompson (Predicted)	Human	Human	PNUSAS019394	PRJNA230403
958	SAL_KA9931AA	ST78715			United States	SAMN07515417	SRS2448713	SRP040281	Thompson (Predicted)			PNUSAS020736	PRJNA230403
959	SAL_KA9961AA	ST83365			United States	SAMN07515418	SRS2448682	SRP040281	Thompson (Predicted)			PNUSAS020737	PRJNA230403
960	SAL_KA9963AA	ST83274		2017	United States	SAMN07510929	SRS2448678	SRP040281	Thompson (Predicted)	Human	Human	PNUSAS019747	PRJNA230403
961	SAL_KA9976AA	ST78715		2017	United States	SAMN07498986	SRS2448666	SRP040281	Thompson (Predicted)	Human	Human	PNUSAS019751	PRJNA230403
962	SAL_KA9995AA	ST77398	Pennsylvania	2017	United States	SAMN07519834	SRS2448617	SRP040648	Thompson	Poultry	Poultry	FSIS1703414	PRJNA242847
963	SAL_LA0219AA	ST83515			United States	SAMN07551740	SRS2458128	SRP040281	Thompson (Predicted)			2015AM-1775	PRJNA230403
964	SAL_LA0380AA	ST70563	Maryland	2016	United States	SAMN06848239	SRS2441628	SRP061987	Thompson (Predicted)	Environment	Water/River	CNSV-T5-MD04-10-RV-B	PRJNA271470
965	SAL_LA0421AA	ST83767				SAMN07545926	SRS2467867	SRP040281	Thompson (Predicted)			PNUSAS021845	PRJNA230403
966	SAL_LA0448AA	ST83703			United States	SAMN07537065	SRS2468149	SRP040281	Thompson (Predicted)			PNUSAS021374	PRJNA230403
967	SAL_LA0490AA	ST83714				SAMN07539752	SRS2467831	SRP040281	Thompson (Predicted)			PNUSAS021566	PRJNA230403
968	SAL_LA0598AA	ST83958		2017	United States	SAMN07565847	SRS2471312	SRP040648	Thompson	Poultry	Poultry	FSIS11703962	PRJNA242847
969	SAL_LA0651AA	ST81043	Iowa	2017	United States	SAMN07563051	SRS2469327	SRP040648	Thompson	Poultry	Poultry	FSIS1703854	PRJNA242847
970	SAL_LA0713AA	ST84107			United States	SAMN07548399	SRS2476745	SRP040281	Thompson (Predicted)			PNUSAS020923	PRJNA230403
971	SAL_LA0722AA	ST84112			United States	SAMN07554671	SRS2476735	SRP040281	Thompson (Predicted)			PNUSAS021349	PRJNA230403
972	SAL_LA0740AA	ST84095			United States	SAMN07503471	SRS2476717	SRP040281	Thompson (Predicted)			PNUSAS018984	PRJNA230403
973	SAL_LA0741AA	ST84089			United States	SAMN07554544	SRS2476716	SRP040281	Thompson (Predicted)			PNUSAS020578	PRJNA230403
974	SAL_LA0744AA	ST84072			United States	SAMN07555338	SRS2476713	SRP040281	Thompson (Predicted)			PNUSAS021823	PRJNA230403
975	SAL_LA0746AA	ST84073			United States	SAMN07554540	SRS2476711	SRP040281	Thompson (Predicted)			PNUSAS020562	PRJNA230403
976	SAL_LA0750AA	ST84058			United States	SAMN07555337	SRS2476707	SRP040281	Thompson (Predicted)			PNUSAS021822	PRJNA230403
977	SAL_LA0897AA	ST83962	Mississippi	2017	United States	SAMN07568698	SRS2474544	SRP040648	Thompson	Poultry	Poultry	FSIS21720067	PRJNA242847
978	SAL_LA1063AA	ST77398			United States	SAMN07562201	SRS2477095	SRP040281	Thompson (Predicted)			PNUSAS021232	PRJNA230403
979	SAL_LA1069AA	ST84161			United States	SAMN07562200	SRS2477089	SRP040281	Thompson (Predicted)			PNUSAS021231	PRJNA230403
980	SAL_LA1071AA	ST84163			United States	SAMN07562199	SRS2477087	SRP040281	Thompson (Predicted)			PNUSAS021230	PRJNA230403
981	SAL_LA1233AA	ST84770			United States	SAMN07562196	SRS2480543	SRP040281	Thompson (Predicted)			PNUSAS021227	PRJNA230403
982	SAL_LA1248AA	ST84738			United States	SAMN07559270	SRS2480528	SRP040281	Thompson (Predicted)			PNUSAS021724	PRJNA230403
983	SAL_LA1277AA	ST84699		2017	United States	SAMN07554939	SRS2480476	SRP040281	Thompson (Predicted)	Human	Human	PNUSAS021388	PRJNA230403
984	SAL_LA1355AA	ST84584		2017	United States	SAMN07561473	SRS2478633	SRP040281	Thompson (Predicted)			PNUSAS021806	PRJNA230403
985	SAL_LA1473AA	ST84822	Mississippi	2017	United States	SAMN07586062	SRS2484858	SRP040648	Thompson	Poultry	Poultry	FSIS21720093	PRJNA242847
986	SAL_LA1825AA	ST84922	Virginia	2017	United States	SAMN07605914	SRS2493529	SRP040648	Thompson	Poultry	Poultry	FSIS11703995	PRJNA242847
987	SAL_LA1853AA	ST75562	Massachusetts	2017	United States	SAMN07605638	SRS2492599	SRP056445	Thompson (Predicted)	Human	Human	0000-0069-5006	PRJNA278886
988	SAL_LA1946AA	ST85939		2001	Canada	SAMEA104279788	ERS1904766	ERP023216	Thompson			M238	PRJEB20997
989	SAL_LA2117AA	ST86299		2003	Austria	SAMEA104279980	ERS1904958	ERP023216	Thompson	Poultry	Avian	CK_03/00010439	PRJEB20997
990	SAL_LA2129AA	ST85790		2008	Netherlands	SAMEA5867108	ERS3655600	ERP116872	Thompson	Poultry	Avian	1090800681	PRJEB34027
991	SAL_LA2141AA	ST86310		2003	Austria	SAMEA104280010	ERS1904988	ERP023216	Thompson	Human	Human	CK_03/00008671	PRJEB20997
992	SAL_LA2154AA	ST86316			United States	SAMEA104280025	ERS1905003	ERP023216	Thompson	Human	Human	SARB62 (Fidelma Boyd)	PRJEB20997
993	SAL_LA2155AA	ST86317		2008	Netherlands	SAMEA104280026	ERS1905004	ERP023216	Thompson	Poultry	Avian	1090800017	PRJEB20997
994	SAL_LA2199AA	ST85781			United States	SAMN07572994	SRS2497636	SRP040281	Thompson (Predicted)			PNUSAS021370	PRJNA230403
995	SAL_LA2296AA	ST82925			United States	SAMN07559590	SRS2497302	SRP040281	Thompson (Predicted)			PNUSAS021483	PRJNA230403
996	SAL_LA2305AA	ST85564			United States	SAMN07559591	SRS2497293	SRP040281	Thompson (Predicted)			PNUSAS021484	PRJNA230403
997	SAL_LA2310AA	ST82925			United States	SAMN07559587	SRS2497288	SRP040281	Thompson (Predicted)			PNUSAS021480	PRJNA230403
998	SAL_LA2311AA	ST82925			United States	SAMN07559585	SRS2497287	SRP040281	Thompson (Predicted)			PNUSAS021478	PRJNA230403
999	SAL_LA2312AA	ST82925			United States	SAMN07559584	SRS2497286	SRP040281	Thompson (Predicted)			PNUSAS021477	PRJNA230403
1000	SAL_LA2313AA	ST82925			United States	SAMN07559588	SRS2497285	SRP040281	Thompson (Predicted)			PNUSAS021481	PRJNA230403
1001	SAL_LA2314AA	ST82925			United States	SAMN07559586	SRS2497284	SRP040281	Thompson (Predicted)			PNUSAS021479	PRJNA230403
1002	SAL_LA2315AA	ST82925			United States	SAMN07559589	SRS2497283	SRP040281	Thompson (Predicted)			PNUSAS021482	PRJNA230403
1003	SAL_LA2316AA	ST82925			United States	SAMN07559583	SRS2497282	SRP040281	Thompson (Predicted)			PNUSAS021476	PRJNA230403
1004	SAL_LA2343AA	ST85614	Louisiana	2005	United States	SAMN02844225	SRS2496115	SRP018785	Thompson	Food	Plant	FDA337319	PRJNA186035
1005	SAL_LA2649AA	ST85285		1996	Austria	SAMEA4892689	ERS2711690	ERP023216	Thompson	Wild Animal	Reptile	CK_96/00009617	PRJEB20997
1006	SAL_LA2679AA	ST85343		1997	Austria	SAMEA4892719	ERS2711720	ERP023216	Thompson	Wild Animal	Reptile	CK_97/00006081	PRJEB20997
1007	SAL_LA2686AA	ST87456		2000	Austria	SAMEA4892726	ERS2711727	ERP023216	Thompson	Wild Animal	Reptile	CK_00/00001426	PRJEB20997
1008	SAL_LA2702AA	ST87470		1996	Austria	SAMEA7113603	ERS4874150	ERP123079	Thompson	Wild Animal	Reptile	CK_96/00006404	PRJEB39546
1009	SAL_LA3242AA	ST85748			United States	SAMN07586115	SRS2500866	SRP040281	Thompson (Predicted)			PNUSAS021786	PRJNA230403
1010	SAL_LA3245AA	ST85749			United States	SAMN07586113	SRS2500862	SRP040281	Thompson (Predicted)			PNUSAS021784	PRJNA230403
1011	SAL_LA3246AA	ST51693			United States	SAMN07584446	SRS2500861	SRP040281	Thompson (Predicted)	Human	Human	PNUSAS022031	PRJNA230403
1012	SAL_LA3247AA	ST85750			United States	SAMN07586116	SRS2500860	SRP040281	Thompson (Predicted)			PNUSAS021788	PRJNA230403
1013	SAL_LA3251AA	ST85752			United States	SAMN07586117	SRS2500856	SRP040281	Thompson (Predicted)			PNUSAS021789	PRJNA230403
1014	SAL_LA3256AA	ST85755			United States	SAMN07586114	SRS2500851	SRP040281	Thompson (Predicted)			PNUSAS021785	PRJNA230403
1015	SAL_LA3268AA	ST86040			United States	SAMN07585159	SRS2500839	SRP040281	Thompson (Predicted)			PNUSAS021220	PRJNA230403
1016	SAL_LA3269AA	ST85763			United States	SAMN07585150	SRS2500838	SRP040281	Thompson (Predicted)			PNUSAS021198	PRJNA230403
1017	SAL_LA3275AA	ST85798			United States	SAMN07585157	SRS2500832	SRP040281	Thompson (Predicted)			PNUSAS021215	PRJNA230403
1018	SAL_LA3277AA	ST72022			United States	SAMN07585160	SRS2500830	SRP040281	Thompson (Predicted)			PNUSAS021221	PRJNA230403
1019	SAL_LA3282AA	ST78715			United States	SAMN07585155	SRS2500825	SRP040281	Thompson (Predicted)			PNUSAS021213	PRJNA230403
1020	SAL_LA3284AA	ST85799			United States	SAMN07585158	SRS2500823	SRP040281	Thompson (Predicted)			PNUSAS021218	PRJNA230403
1021	SAL_LA3285AA	ST85800			United States	SAMN07585148	SRS2500822	SRP040281	Thompson (Predicted)			PNUSAS021189	PRJNA230403
1022	SAL_LA3286AA	ST85727			United States	SAMN07585151	SRS2500821	SRP040281	Thompson (Predicted)			PNUSAS021202	PRJNA230403
1023	SAL_LA3290AA	ST85729				SAMN07524506	SRS2500817	SRP040281	Thompson (Predicted)			PNUSAS021575	PRJNA230403
1024	SAL_LA3307AA	ST72022			United States	SAMN07571890	SRS2500800	SRP040281	Thompson (Predicted)			PNUSAS021474	PRJNA230403
1025	SAL_LA3668AA	ST86437	Georgia	2017	United States	SAMN07633160	SRS2507878	SRP040648	Thompson	Poultry	Poultry	FSIS21720137	PRJNA242847
1026	SAL_LA3671AA	ST86440	Georgia	2017	United States	SAMN07633162	SRS2507874	SRP040648	Thompson	Poultry	Poultry	FSIS21720139	PRJNA242847
1027	SAL_LA3725AA	ST86219			United States	SAMN07595135	SRS2506236	SRP040281	Thompson (Predicted)			PNUSAS020896	PRJNA230403
1028	SAL_LA3743AA	ST82208			United States	SAMN07585166	SRS2506218	SRP040281	Thompson (Predicted)			PNUSAS021224	PRJNA230403
1029	SAL_LA3745AA	ST78715			United States	SAMN07585168	SRS2506215	SRP040281	Thompson (Predicted)			PNUSAS021226	PRJNA230403
1030	SAL_LA3749AA	ST86176			United States	SAMN07585167	SRS2506212	SRP040281	Thompson (Predicted)			PNUSAS021225	PRJNA230403
1031	SAL_LA3751AA	ST153435		2017	United States	SAMN07595957	SRS2506201	SRP040281	Thompson (Predicted)	Human	Human	PNUSAS021272	PRJNA230403
1032	SAL_LA3757AA	ST86148			United States	SAMN07585163	SRS2506195	SRP040281	Thompson (Predicted)			PNUSAS021219	PRJNA230403
1033	SAL_LA3767AA	ST86147			United States	SAMN07585164	SRS2506185	SRP040281	Thompson (Predicted)			PNUSAS021222	PRJNA230403
1034	SAL_LA3768AA	ST78715			United States	SAMN07585165	SRS2506184	SRP040281	Thompson (Predicted)			PNUSAS021223	PRJNA230403
1035	SAL_LA3770AA	ST86148			United States	SAMN07585162	SRS2506182	SRP040281	Thompson (Predicted)			PNUSAS021217	PRJNA230403
1036	SAL_LA3803AA	ST86232			United States	SAMN07595159	SRS2506149	SRP040281	Thompson (Predicted)			PNUSAS021923	PRJNA230403
1037	SAL_LA3863AA	ST86123			United States	SAMN07586018	SRS2506088	SRP040281	Thompson (Predicted)			PNUSAS021975	PRJNA230403
1038	SAL_LA3938AA	ST86457			United States	SAMN07604705	SRS2508585	SRP040281	Thompson (Predicted)			PNUSAS021944	PRJNA230403
1039	SAL_LA4005AA	ST86664	Maine	2017	United States	SAMN07634154	SRS2508461	SRP040648	Thompson	Poultry	Poultry	FSIS21720147	PRJNA242847
1040	SAL_LA4129AA	ST86737			United States	SAMN07615649	SRS2515065	SRP040281	Thompson (Predicted)			PNUSAS021146	PRJNA230403
1041	SAL_LA4132AA	ST86148			United States	SAMN07615638	SRS2515062	SRP040281	Thompson (Predicted)			PNUSAS021134	PRJNA230403
1042	SAL_LA4137AA	ST86148			United States	SAMN07615639	SRS2515056	SRP040281	Thompson (Predicted)			PNUSAS021135	PRJNA230403
1043	SAL_LA4140AA	ST86743			United States	SAMN07615644	SRS2515053	SRP040281	Thompson (Predicted)			PNUSAS021141	PRJNA230403
1044	SAL_LA4154AA	ST7878			United States	SAMN07615624	SRS2515039	SRP040281	Thompson (Predicted)			PNUSAS021120	PRJNA230403
1045	SAL_LA4168AA	ST86176			United States	SAMN07615621	SRS2515025	SRP040281	Thompson (Predicted)			PNUSAS021117	PRJNA230403
1046	SAL_LA4176AA	ST86677			United States	SAMN07615607	SRS2515017	SRP040281	Thompson (Predicted)			PNUSAS020473	PRJNA230403
1047	SAL_LA4180AA	ST86681			United States	SAMN07615605	SRS2515013	SRP040281	Thompson (Predicted)			PNUSAS020471	PRJNA230403
1048	SAL_LA4185AA	ST86686		2017	United States	SAMN07615595	SRS2515008	SRP040281	Thompson (Predicted)	Human	Human	PNUSAS020458	PRJNA230403
1049	SAL_LA4195AA	ST86651			United States	SAMN07615606	SRS2514998	SRP040281	Thompson (Predicted)			PNUSAS020472	PRJNA230403
1050	SAL_LA4197AA	ST78715			United States	SAMN07615604	SRS2514996	SRP040281	Thompson (Predicted)			PNUSAS020470	PRJNA230403
1051	SAL_LA4202AA	ST86694			United States	SAMN07615598	SRS2514991	SRP040281	Thompson (Predicted)			PNUSAS020462	PRJNA230403
1052	SAL_LA4275AA	ST86575			United States	SAMN07604977	SRS2514513	SRP040281	Thompson (Predicted)			PNUSAS021685	PRJNA230403
1053	SAL_LA4299AA	ST86562			United States	SAMN07610359	SRS2514489	SRP040281	Thompson (Predicted)			PNUSAS022805	PRJNA230403
1054	SAL_LA4311AA	ST86587			United States	SAMN07610358	SRS2514477	SRP040281	Thompson (Predicted)			PNUSAS022804	PRJNA230403
1055	SAL_LA4313AA	ST86547			United States	SAMN07610969	SRS2514475	SRP040281	Thompson (Predicted)			PNUSAS022756	PRJNA230403
1056	SAL_LA4331AA	ST82925			United States	SAMN07610966	SRS2514437	SRP040281	Thompson (Predicted)			PNUSAS022753	PRJNA230403
1057	SAL_LA4333AA	ST86524			United States	SAMN07610970	SRS2514435	SRP040281	Thompson (Predicted)			PNUSAS022757	PRJNA230403
1058	SAL_LA4336AA	ST86527			United States	SAMN07610972	SRS2514432	SRP040281	Thompson (Predicted)			PNUSAS022759	PRJNA230403
1059	SAL_LA4337AA	ST86528			United States	SAMN07610968	SRS2514431	SRP040281	Thompson (Predicted)			PNUSAS022755	PRJNA230403
1060	SAL_LA4776AA	ST87204	Mississippi	2017	United States	SAMN07672009	SRS2525640	SRP062916	Thompson	Poultry	Poultry	FSIS11704384	PRJNA292666
1061	SAL_LA6975AA	ST74236	Maryland	2016	United States	SAMN06848336	SRS2555631	SRP061987	Thompson (Predicted)	Environment	Water/River	CNSV-T3-MD04-0.1-RV-C	PRJNA271470
1062	SAL_LA8162AA	ST72022	Colorado	2017	United States	SAMN07731478	SRS2562750	SRP040648	Thompson	Poultry	Poultry	FSIS21720272	PRJNA242847
1063	SAL_LA8166AA	ST90672	Tennessee	2017	United States	SAMN07731480	SRS2562746	SRP040648	Thompson	Poultry	Poultry	FSIS21720274	PRJNA242847
1064	SAL_MA0361AA	ST92246	Georgia	2017	United States	SAMN07775051	SRS2582533	SRP040648	Thompson	Poultry	Poultry	FSIS11704819	PRJNA242847
1065	SAL_MA1714AA	ST93445		2016	United States	SAMN04532522	SRS2609300	SRP040281	Thompson	Human	Human	PNUSAS001653	PRJNA230403
1066	SAL_MA2225AA	ST93600	Pennsylvania	2017	United States	SAMN07817113	SRS2612070	SRP040648	Thompson	Poultry	Poultry	FSIS21720334	PRJNA242847
1067	SAL_MA2237AA	ST93886	Mississippi	2017	United States	SAMN07819008	SRS2613825	SRP040648	Thompson	Poultry	Poultry	FSIS21720357	PRJNA242847
1068	SAL_MA2293AA	ST93817	Mississippi	2017	United States	SAMN07819071	SRS2613757	SRP040648	Thompson	Poultry	Poultry	FSIS21720341	PRJNA242847
1069	SAL_MA2294AA	ST93818	Colorado	2017	United States	SAMN07819067	SRS2613756	SRP040648	Thompson	Poultry	Poultry	FSIS21720337	PRJNA242847
1070	SAL_MA3040AA	ST94285	Florida	2010	United States	SAMN02846576	SRS2623575	SRP018785	Thompson	Environment	Soil/Dust	FDA561420-28	PRJNA186035
1071	SAL_MA3161AA	ST83962	Mississippi	2017	United States	SAMN07835367	SRS2630392	SRP040648	Thompson	Poultry	Poultry	FSIS11704836	PRJNA242847
1072	SAL_MA3162AA	ST96224		2017	United States	SAMN07835383	SRS2630390	SRP040648	Thompson	Poultry	Poultry	FSIS11704896	PRJNA242847
1073	SAL_MA3553AA	ST94778	Scotland		United Kingdom				Thompson			26-29-20171102
1074	SAL_MA3605AA	ST94975	Mississippi	2017	United States	SAMN07946517	SRS2643839	SRP040648	Thompson	Poultry	Poultry	FSIS21720474	PRJNA242847
1075	SAL_MA3606AA	ST72022	Mississippi	2017	United States	SAMN07946523	SRS2643836	SRP040648	Thompson	Poultry	Poultry	FSIS21720480	PRJNA242847
1076	SAL_MA3608AA	ST94977	California	2017	United States	SAMN07946516	SRS2643835	SRP040648	Thompson	Poultry	Poultry	FSIS21720473	PRJNA242847
1077	SAL_MA5008AA	ST96055	Pennsylvania	2017	United States	SAMN07975034	SRS2660652	SRP040648	Thompson	Poultry	Poultry	FSIS1702424	PRJNA242847
1078	SAL_MA5648AA	ST97294	Missouri	2017	United States	SAMN08015648	SRS2681033	SRP040648	Thompson	Poultry	Poultry	FSIS21720522	PRJNA242847
1079	SAL_MA6080AA	ST96928				SAMN06192066			Thompson			ATCC BAA-1738	PRJNA224116
1080	SAL_MA6365AA	ST97354		2017	United States	SAMN07977112	SRS2685428	SRP040281	Thompson	Human	Human	PNUSAS026803	PRJNA230403
1081	SAL_MA6464AA	ST97655	Texas	2017	United States	SAMN08028414	SRS2689817	SRP040648	Thompson	Poultry	Poultry	FSIS11705566	PRJNA242847
1082	SAL_MA6553AA	ST97996	New York	2017	United States	SAMN08038001	SRS2695730	SRP040648	Thompson	Poultry	Poultry	FSIS11705705	PRJNA242847
1083	SAL_MA7230AA	ST98936			United States	SAMN07981507	SRS2703882	SRP040281	Thompson (Predicted)			PNUSAS024971	PRJNA230403
1084	SAL_MA7463AA	ST74206	Florida	2016	United States	SAMN07163187	SRS2708552	SRP091506	Thompson (Predicted)	Environment	Water/River	NSUOC-0348-W2H	PRJNA342956
1085	SAL_MA7471AA	ST98993	Arkansas	2017	United States	SAMN08052670	SRS2707713	SRP040648	Thompson	Poultry	Poultry	FSIS11705692	PRJNA242847
1086	SAL_MA7481AA	ST98894	Massachusetts	2017	United States	SAMN08052658	SRS2707702	SRP040648	Thompson	Poultry	Poultry	FSIS11705677	PRJNA242847
1087	SAL_MA7502AA	ST51578	Kansas	2017	United States	SAMN08051572	SRS2707167	SRP040648	Thompson	Poultry	Poultry	FSIS11705470	PRJNA242847
1088	SAL_MA7961AA	ST98478	Scotland		United Kingdom				Thompson			30-5-8101236
1089	SAL_MA8086AA	ST99321		2015	United Kingdom	SAMN08100340	SRS2715657	SRP042645	Thompson	Human	Human	103634	PRJNA248792
1090	SAL_MA8109AA	ST99288		2015	United Kingdom	SAMN08100328	SRS2715601	SRP042645	Thompson	Human	Human	103251	PRJNA248792
1091	SAL_MA8111AA	ST427		2015	United Kingdom	SAMN08100327	SRS2715599	SRP042645	Thompson	Human	Human	103257	PRJNA248792
1092	SAL_MA8900AA	ST47772	Colorado	2017	United States	SAMN08115143	SRS2725607	SRP040648	Thompson	Poultry	Poultry	FSIS11705980	PRJNA242847
1093	SAL_MA8955AA	ST99983	Colorado	2017	United States	SAMN08114483	SRS2725255	SRP040648	Thompson	Poultry	Poultry	FSIS11705966	PRJNA242847
1094	SAL_MA9594AA	ST100811	Pennsylvania	2016	United States	SAMN08114200	SRS2737816	SRP063697	Thompson	Poultry	Poultry	CVM N16S331	PRJNA292661
1095	SAL_MA9595AA	ST100817	Pennsylvania	2016	United States	SAMN08114201	SRS2737814	SRP063697	Thompson	Poultry	Poultry	CVM N16S332	PRJNA292661
1096	SAL_MA9880AA	ST50583	Tennessee	2016	United States	SAMN08114123	SRS2737529	SRP063697	Thompson	Poultry	Poultry	CVM N16S252	PRJNA292661
1097	SAL_MA9938AA	ST50583	New York	2016	United States	SAMN08113960	SRS2737470	SRP063697	Thompson	Poultry	Poultry	CVM N16S081	PRJNA292661
1098	SAL_MA9939AA	ST50583	New York	2016	United States	SAMN08113961	SRS2737469	SRP063697	Thompson	Poultry	Poultry	CVM N16S082	PRJNA292661
1099	SAL_NA0351AA	ST100340	Georgia	2017	United States	SAMN08130161	SRS2733377	SRP040648	Thompson	Poultry	Poultry	FSIS21720701	PRJNA242847
1100	SAL_NA0475AA	ST101805	Pennsylvania	2017	United States	SAMN08141346	SRS2741508	SRP062916	Thompson	Livestock	Bovine	FSIS11705065	PRJNA292666
1101	SAL_NA1349AA	ST72022	Tennessee	2017	United States	SAMN08160279	SRS2749836	SRP040648	Thompson	Poultry	Poultry	FSIS21720717	PRJNA242847
1102	SAL_NA1377AA	ST102263	Colorado	2017	United States	SAMN08178263	SRS2758646	SRP040648	Thompson	Poultry	Poultry	FSIS11706504	PRJNA242847
1103	SAL_NA1394AA	ST102259	New York	2017	United States	SAMN08115161	SRS2758628	SRP040648	Thompson	Poultry	Poultry	FSIS11706026	PRJNA242847
1104	SAL_NA1654AA	ST102038	Illinois	2017	United States	SAMN08170601	SRS2756403	SRP062916	Thompson	Livestock	Swine	FSIS11706312	PRJNA292666
1105	SAL_NA4075AA	ST104336	Colorado	2017	United States	SAMN08291465	SRS2807321	SRP040648	Thompson	Poultry	Poultry	FSIS11706805	PRJNA242847
1106	SAL_NA4386AA	ST104462	New York	2017	United States	SAMN08321128	SRS2813689	SRP040648	Thompson	Poultry	Poultry	FSIS31700020	PRJNA242847
1107	SAL_NA4547AA	ST104562	New York	2017	United States	SAMN08327309	SRS2815791	SRP040648	Thompson	Poultry	Poultry	FSIS11706507	PRJNA242847
1108	SAL_NA4605AA	ST104462	California	2017	United States	SAMN08281267	SRS2817175	SRP040648	Thompson	Livestock	Bovine	FSIS31700019	PRJNA242847
1109	SAL_NA6282AA	ST106368	Mississippi	2018	United States	SAMN08384052	SRS2855806	SRP040648	Thompson	Poultry	Poultry	FSIS21820954	PRJNA242847
1110	SAL_NA6331AA	ST106347	New York	2017	United States	SAMN08377171	SRS2855206	SRP040648	Thompson	Poultry	Poultry	FSIS11706849	PRJNA242847
1111	SAL_NA6361AA	ST81043	New York	2018	United States	SAMN08367422	SRS2853914	SRP040648	Thompson	Poultry	Poultry	FSIS21820935	PRJNA242847
1112	SAL_NA6391AA	ST106253	Mississippi	2017	United States	SAMN08362344	SRS2853428	SRP062916	Thompson	Poultry	Poultry	FSIS11706954	PRJNA292666
1113	SAL_NA7233AA	ST156149		2014	South Korea	SAMN08272061			Thompson	Environment	Soil/Dust	MFDS1004024	PRJNA427756
1114	SAL_OA0555AA	ST47772	Georgia	2018	United States	SAMN08554058	SRS2971528	SRP040648	Thompson	Poultry	Poultry	FSIS11807616	PRJNA242847
1115	SAL_OA1008AA	ST104336	Colorado	2018	United States	SAMN08579992	SRS2990323	SRP040648	Thompson	Poultry	Poultry	FSIS31800095	PRJNA242847
1116	SAL_OA1458AA	ST110297	Minnesota	2018	United States	SAMN08581707	SRS2992312	SRP040648	Thompson	Poultry	Avian	FSIS11807777	PRJNA242847
1117	SAL_OA2753AA	ST152411		2016	United Kingdom	SAMN08637914	SRS3021419	SRP042645	Thompson	Human	Human	279546	PRJNA248792
1118	SAL_OA2829AA	ST152329	Wisconsin	2018	United States	SAMN08662331	SRS3029951	SRP062916	Thompson	Livestock	Bovine	FSIS11808076	PRJNA292666
1119	SAL_OA5977AA	ST111279	Maryland	2017	United States	SAMN08639907	SRS3060490	SRP061987	Thompson (Predicted)	Environment	Water/River	CNSV-T8-MD04-10-RV-C	PRJNA271470
1120	SAL_OA9566AA	ST114306	Minnesota	2018	United States	SAMN08801495	SRS3114405	SRP032981	Thompson	Environment	Plant	E2018003927	PRJNA215333
1121	SAL_PA0702AA	ST116206	Texas	2018	United States	SAMN08886748	SRS3136633	SRP062916	Thompson	Livestock	Bovine	FSIS11808908	PRJNA292666
1122	SAL_PA0976AA	ST113427	California	2011	United States				Thompson	Wild Animal	Avian	RM14114
1123	SAL_PA1215AA	ST116811	Maryland	2017	United States	SAMN08639960	SRS3160073	SRP061987	Thompson (Predicted)	Environment	Water/River	CNSV-T10-MD04-10-RV-A	PRJNA271470
1124	SAL_PA1222AA	ST116814	Maryland	2017	United States	SAMN08639956	SRS3160056	SRP061987	Thompson (Predicted)	Environment	Water/River	CNSV-T10-MD04-10-RV-C	PRJNA271470
1125	SAL_PA1227AA	ST75043	Maryland	2017	United States	SAMN08639959	SRS3160048	SRP061987	Thompson (Predicted)	Environment	Water/River	CNSV-T10-MD04-10-RV-B	PRJNA271470
1126	SAL_PA2513AA	ST118082		2018	United Kingdom	SAMN08957068	SRS3199369	SRP042645	Thompson	Human	Human	520173	PRJNA248792
1127	SAL_PA2514AA	ST118084		2018	United Kingdom	SAMN08957067	SRS3199368	SRP042645	Thompson	Human	Human	493379	PRJNA248792
1128	SAL_PA3623AA	ST118236	South Carolina	2016	United States	SAMN08395354	SRS3225725	SRP018785	Thompson (Predicted)	Environment	Water/River	OSF075268	PRJNA186035
1129	SAL_PA4114AA	ST116814	Maryland	2017	United States	SAMN08640011	SRS3236583	SRP061987	Thompson (Predicted)	Environment	Water/River	CNSV-T10-MD04-10-TT-C	PRJNA271470
1130	SAL_PA4164AA	ST119009	Maryland	2017	United States	SAMN08640009	SRS3236190	SRP061987	Thompson (Predicted)	Environment	Water/River	CNSV-T10-MD04-1-TT-B	PRJNA271470
1131	SAL_PA4166AA	ST119009	Maryland	2017	United States	SAMN08640008	SRS3236184	SRP061987	Thompson (Predicted)	Environment	Water/River	CNSV-T10-MD04-1-TT-A	PRJNA271470
1132	SAL_PA4170AA	ST118951	Ohio	2018	United States	SAMN09002971	SRS3236068	SRP040648	Thompson	Poultry	Poultry	FSIS21821504	PRJNA242847
1133	SAL_PA4172AA	ST118959	Illinois	2018	United States	SAMN09002964	SRS3236065	SRP040648	Thompson	Livestock	Bovine	FSIS21821496	PRJNA242847
1134	SAL_PA4305AA	ST73603		2017	United Kingdom	SAMN09009153	SRS3240903	SRP042645	Thompson	Human	Human	458543	PRJNA248792
1135	SAL_PA4772AA	ST119532		2015	United Kingdom	SAMN09060468	SRS3254668	SRP042645	Thompson	Human	Human	197113	PRJNA248792
1136	SAL_PA4796AA	ST119573		2015	United Kingdom	SAMN09060467	SRS3254621	SRP042645	Thompson	Human	Human	197014	PRJNA248792
1137	SAL_PA4826AA	ST119548		2017	United Kingdom	SAMN09060283	SRS3254339	SRP042645	Thompson	Human	Human	394928	PRJNA248792
1138	SAL_PA4960AA	ST119822		2017	United Kingdom	SAMN09075401	SRS3261555	SRP042645	Thompson	Human	Human	373300	PRJNA248792
1139	SAL_PA5396AA	ST72022	California	2018	United States	SAMN09088252	SRS3268966	SRP040648	Thompson	Poultry	Poultry	FSIS21821575	PRJNA242847
1140	SAL_PA7887AA	ST122374		2016	United Kingdom	SAMN09228847	SRS3320577	SRP042645	Thompson	Human	Human	250712	PRJNA248792
1141	SAL_PA7946AA	ST122220		2017	United Kingdom	SAMN09228013	SRS3319980	SRP042645	Thompson	Human	Human	423869	PRJNA248792
1142	SAL_PA8372AA	ST122292		2017	United Kingdom	SAMN09233628	SRS3324394	SRP042645	Thompson	Human	Human	437986	PRJNA248792
1143	SAL_PA8947AA	ST123223		2015	United Kingdom	SAMN09268898	SRS3344065	SRP042645	Thompson	Human	Human	201567	PRJNA248792
1144	SAL_PA9051AA	ST123073		2017	United Kingdom	SAMN09267021	SRS3342346	SRP042645	Thompson	Human	Human	461172	PRJNA248792
1145	SAL_QA0270AA	ST124072	Maryland	2017	United States	SAMN08640166	SRS3367940	SRP061987	Thompson (Predicted)	Environment	Water/River	CNSV-T15-MD11-10-RV-A	PRJNA271470
1146	SAL_QA0667AA	ST60978		2016	United Kingdom	SAMN09352485	SRS3374158	SRP042645	Thompson	Human	Human	256538	PRJNA248792
1147	SAL_QA0725AA	ST124309		2017	United Kingdom	SAMN09350019	SRS3374031	SRP042645	Thompson	Human	Human	425651	PRJNA248792
1148	SAL_QA0863AA	ST124996		2015	United Kingdom	SAMN09377486	SRS3390224	SRP042645	Thompson	Human	Human	183699	PRJNA248792
1149	SAL_QA1186AA	ST124582	Alabama	2018	United States	SAMN09372600	SRS3383416	SRP040648	Thompson	Poultry	Poultry	FSIS11810283	PRJNA242847
1150	SAL_QA1209AA	ST72022	Mississippi	2018	United States	SAMN09372529	SRS3383084	SRP040648	Thompson	Poultry	Poultry	FSIS11810244	PRJNA242847
1151	SAL_QA1235AA	ST124533		2018	United States	SAMN09372400	SRS3383039	SRP040648	Thompson	Poultry	Poultry	FSIS21821689	PRJNA242847
1152	SAL_QA1491AA	ST125092		2015	United Kingdom	SAMN09380542	SRS3393161	SRP042645	Thompson	Human	Human	169641	PRJNA248792
1153	SAL_QA1729AA	ST125370		2016	United Kingdom	SAMN09386543	SRS3399416	SRP042645	Thompson	Human	Human	274319	PRJNA248792
1154	SAL_QA2119AA	ST125754		2018	United Kingdom	SAMN09388819	SRS3401602	SRP042645	Thompson	Human	Human	474905	PRJNA248792
1155	SAL_QA2182AA	ST127041		2016	United Kingdom	SAMN09388754	SRS3401514	SRP042645	Thompson	Human	Human	286825	PRJNA248792
1156	SAL_QA2358AA	ST125582		2018	United Kingdom	SAMN09387986	SRS3400633	SRP042645	Thompson	Human	Human	549673	PRJNA248792
1157	SAL_QA2629AA	ST125902	New Jersey	2018	United States	SAMN09389823	SRS3402861	SRP040648	Thompson	Poultry	Poultry	FSIS21821827	PRJNA242847
1158	SAL_QA2672AA	ST126198		2017	United Kingdom	SAMN09396956	SRS3406388	SRP042645	Thompson	Human	Human	431405	PRJNA248792
1159	SAL_QA2910AA	ST126023		2017	United Kingdom	SAMN09396624	SRS3406103	SRP042645	Thompson	Human	Human	421170	PRJNA248792
1160	SAL_QA4003AA	ST127139		2017	United Kingdom	SAMN09427239	SRS3419355	SRP042645	Thompson	Human	Human	418894	PRJNA248792
1161	SAL_QA4078AA	ST128404		2017	United Kingdom	SAMN09426802	SRS3418685	SRP042645	Thompson	Human	Human	371917	PRJNA248792
1162	SAL_QA4126AA	ST127081		2017	United Kingdom	SAMN09426640	SRS3418637	SRP042645	Thompson	Human	Human	342923	PRJNA248792
1163	SAL_QA4822AA	ST128982		2016	United Kingdom	SAMN09431388	SRS3423042	SRP042645	Thompson	Human	Human	313200	PRJNA248792
1164	SAL_QA5026AA	ST128273		2016	United Kingdom	SAMN09435054	SRS3424887	SRP042645	Thompson	Human	Human	211126	PRJNA248792
1165	SAL_QA5209AA	ST128023		2015	United Kingdom	SAMN09434893	SRS3424695	SRP042645	Thompson	Human	Human	172428	PRJNA248792
1166	SAL_QA5256AA	ST51578		2016	United Kingdom	SAMN09434837	SRS3424642	SRP042645	Thompson	Human	Human	318317	PRJNA248792
1167	SAL_QA5415AA	ST127939		2017	United Kingdom	SAMN09433682	SRS3424202	SRP042645	Thompson	Human	Human	341267	PRJNA248792
1168	SAL_QA5437AA	ST127955		2017	United Kingdom	SAMN09433669	SRS3424180	SRP042645	Thompson	Human	Human	374591	PRJNA248792
1169	SAL_QA5767AA	ST128520		2018	United Kingdom	SAMN09445527	SRS3431309	SRP042645	Thompson	Human	Human	508378	PRJNA248792
1170	SAL_QA6183AA	ST128805		2015	United Kingdom	SAMN09459307	SRS3437954	SRP042645	Thompson	Human	Human	166219	PRJNA248792
1171	SAL_QA6471AA	ST129115		2016	United Kingdom	SAMN09463600	SRS3440749	SRP042645	Thompson	Human	Human	313252	PRJNA248792
1172	SAL_QA6498AA	ST129009		2015	United Kingdom	SAMN09463351	SRS3440490	SRP042645	Thompson	Human	Human	168345	PRJNA248792
1173	SAL_QA6768AA	ST129321		2015	United Kingdom	SAMN09468430	SRS3444934	SRP042645	Thompson	Human	Human	143556	PRJNA248792
1174	SAL_QA6949AA	ST111002	Kentucky	2018	United States	SAMN09462364	SRS3443722	SRP040648	Thompson	Poultry	Poultry	FSIS31800472	PRJNA242847
1175	SAL_QA7258AA	ST129951		2015	United Kingdom	SAMN09475141	SRS3450212	SRP042645	Thompson	Human	Human	194220	PRJNA248792
1176	SAL_QA7508AA	ST130542		2017	United Kingdom	SAMN09476547	SRS3451894	SRP042645	Thompson	Human	Human	429702	PRJNA248792
1177	SAL_QA7527AA	ST130499		2015	United Kingdom	SAMN09476505	SRS3451875	SRP042645	Thompson	Human	Human	170451	PRJNA248792
1178	SAL_QA7732AA	ST130231		2016	United Kingdom	SAMN09475923	SRS3451127	SRP042645	Thompson	Human	Human	302883	PRJNA248792
1179	SAL_QA7835AA	ST130062		2017	United Kingdom	SAMN09475835	SRS3451024	SRP042645	Thompson	Human	Human	433560	PRJNA248792
1180	SAL_QA8188AA	ST130765		2015	United Kingdom	SAMN09484571	SRS3460819	SRP042645	Thompson	Human	Human	174693	PRJNA248792
1181	SAL_QA8293AA	ST130714		2016	United Kingdom	SAMN09484428	SRS3460656	SRP042645	Thompson	Human	Human	306638	PRJNA248792
1182	SAL_QA8328AA	ST130677		2017	United Kingdom	SAMN09484412	SRS3460520	SRP042645	Thompson	Human	Human	369952	PRJNA248792
1183	SAL_QA9476AA	ST133200		2015	United Kingdom	SAMN09504280	SRS3473653	SRP042645	Thompson	Human	Human	146094	PRJNA248792
1184	SAL_QA9904AA	ST132489		2017	United Kingdom	SAMN09516215	SRS3483958	SRP042645	Thompson	Human	Human	425679	PRJNA248792
1185	SAL_QA9924AA	ST136014		2015	United Kingdom	SAMN09516132	SRS3483816	SRP042645	Thompson	Human	Human	178841	PRJNA248792
1186	SAL_QA9966AA	ST154389		2017	United Kingdom	SAMN09515973	SRS3483774	SRP042645	Thompson	Human	Human	421650	PRJNA248792
1187	SAL_RA0049AA	ST134548		2002	Peru	SAMN08225204	SRS3488971	SRP151302	Thompson	Human	Human	MOD1_Per65	PRJNA378379
1188	SAL_RA0212AA	ST132072		2016	United Kingdom	SAMN09520961	SRS3489742	SRP042645	Thompson	Human	Human	313850	PRJNA248792
1189	SAL_RA0353AA	ST131976		2015	United Kingdom	SAMN09520715	SRS3489479	SRP042645	Thompson	Human	Human	160823	PRJNA248792
1190	SAL_RA0415AA	ST131909		2015	United Kingdom	SAMN09519883	SRS3489379	SRP042645	Thompson	Human	Human	179823	PRJNA248792
1191	SAL_RA0568AA	ST1642		2017	United Kingdom	SAMN09531130	SRS3491304	SRP042645	Thompson	Human	Human	408405	PRJNA248792
1192	SAL_RA0616AA	ST132539		2017	United Kingdom	SAMN09531088	SRS3491256	SRP042645	Thompson	Human	Human	433589	PRJNA248792
1193	SAL_RA0663AA	ST132489		2017	United Kingdom	SAMN09531041	SRS3491190	SRP042645	Thompson	Human	Human	435495	PRJNA248792
1194	SAL_RA1088AA	ST132113		2016	United Kingdom	SAMN09521853	SRS3490492	SRP042645	Thompson	Human	Human	279945	PRJNA248792
1195	SAL_RA1254AA	ST132733		2018	United States	SAMN09534905	SRS3496972	SRP040648	Thompson	Poultry	Poultry	FSIS11811215	PRJNA242847
1196	SAL_RA2765AA	ST133024		2016	United Kingdom	SAMN09557510	SRS3499565	SRP042645	Thompson	Human	Human	304234	PRJNA248792
1197	SAL_RA2772AA	ST119548		2017	United Kingdom	SAMN09557491	SRS3499558	SRP042645	Thompson	Human	Human	399985	PRJNA248792
1198	SAL_RA2857AA	ST134930		2018	United Kingdom	SAMN09601735	SRS3501512	SRP042645	Thompson	Human	Human	524393	PRJNA248792
1199	SAL_RA3397AA	ST135251		2016	United Kingdom	SAMN09608678	SRS3504497	SRP042645	Thompson	Human	Human	304615	PRJNA248792
1200	SAL_RA3828AA	ST135927		2014	Vietnam	SAMN02919097	SRS3525972	SRP018785	Thompson	Wild Animal	Amphibian	FDA862475 1-3	PRJNA186035
1201	SAL_RA3921AA	ST135889		2015	United Kingdom	SAMN09628830	SRS3524718	SRP042645	Thompson	Human	Human	193357	PRJNA248792
1202	SAL_RA3999AA	ST135756		2016	United Kingdom	SAMN09628775	SRS3524641	SRP042645	Thompson	Human	Human	301882	PRJNA248792
1203	SAL_RA5447AA	ST136817		2016	United Kingdom	SAMN09643859	SRS3538126	SRP042645	Thompson	Human	Human	236266	PRJNA248792
1204	SAL_RA5531AA	ST139000	New Jersey	2018	United States	SAMN09642031	SRS3535133	SRP040648	Thompson	Poultry	Poultry	FSIS31800710	PRJNA242847
1205	SAL_RA5664AA	ST136659		2016	United Kingdom	SAMN09637810	SRS3533493	SRP042645	Thompson	Food	ND/Others	212746	PRJNA248792
1206	SAL_RA6683AA	ST137224	Texas	2018	United States	SAMN09651386	SRS3542512	SRP040648	Thompson	Poultry	Poultry	FSIS11811650	PRJNA242847
1207	SAL_RA6685AA	ST137210	Texas	2018	United States	SAMN09651412	SRS3542473	SRP040648	Thompson	Poultry	Poultry	FSIS11811676	PRJNA242847
1208	SAL_RA7172AA	ST138146		2017	United Kingdom	SAMN09661787	SRS3548054	SRP042645	Thompson	Human	Human	399363	PRJNA248792
1209	SAL_RA7342AA	ST137926		2015	United Kingdom	SAMN09658816	SRS3547530	SRP042645	Thompson	Human	Human	142266	PRJNA248792
1210	SAL_RA7395AA	ST137900		2016	United Kingdom	SAMN09658748	SRS3547461	SRP042645	Thompson			267040	PRJNA248792
1211	SAL_RA7928AA	ST138584	Georgia	2018	United States	SAMN09684037	SRS3556041	SRP040648	Thompson	Poultry	Poultry	FSIS11811987	PRJNA242847
1212	SAL_RA8033AA	ST125582		2018	United Kingdom	SAMN09683731	SRS3555825	SRP042645	Thompson	Human	Human	545248	PRJNA248792
1213	SAL_RA8237AA	ST138678		2016	United Kingdom	SAMN09690852	SRS3560345	SRP042645	Thompson	Human	Human	313193	PRJNA248792
1214	SAL_RA8276AA	ST138703		2016	United Kingdom	SAMN09690818	SRS3560306	SRP042645	Thompson	Human	Human	232761	PRJNA248792
1215	SAL_RA8435AA	ST138788	Arkansas	2018	United States	SAMN09694974	SRS3565137	SRP040648	Thompson	Poultry	Poultry	FSIS31800741	PRJNA242847
1216	SAL_SA0058AA	ST139505	Georgia	2017	United States	SAMN09770858	SRS3634324	SRP063697	Thompson	Poultry	Poultry	CVM N17S021	PRJNA292661
1217	SAL_SA0184AA	ST77398	Minnesota	2017	United States	SAMN09770954	SRS3634200	SRP063697	Thompson	Poultry	Poultry	CVM N17S653	PRJNA292661
1218	SAL_SA0252AA	ST139332	Georgia	2017	United States	SAMN09770859	SRS3634135	SRP063697	Thompson	Poultry	Poultry	CVM N17S025	PRJNA292661
1219	SAL_SA1540AA	ST133967		2001	Canada	SAMEA6514325	ERS4278748	ERP023216	Thompson			M235	PRJEB20997
1220	SAL_SA1541AA	ST133968		2002	United States	SAMEA6514317	ERS4278740	ERP023216	Thompson			M18	PRJEB20997
1221	SAL_SA1542AA	ST133969		2001	United States	SAMEA6514388	ERS4278811	ERP023216	Thompson monophasic			M281	PRJEB20997
1222	SAL_SA2645AA	ST140445	South Carolina	2018	United States	SAMN09866112	SRS3694986	SRP040648	Thompson	Poultry	Poultry	FSIS31800895	PRJNA242847
1223	SAL_SA2894AA	ST141442	Mississippi	2018	United States	SAMN09916191	SRS3716974	SRP040648	Thompson	Poultry	Poultry	FSIS21821971	PRJNA242847
1224	SAL_SA3400AA	ST142404	Colorado	2018	United States	SAMN09939445	SRS3728690	SRP040648	Thompson	Poultry	Poultry	FSIS11813530	PRJNA242847
1225	SAL_SA5737AA	ST142476	Pennsylvania	2018	United States	SAMN10059888	SRS3773911	SRP040648	Thompson	Poultry	Poultry	FSIS21822124	PRJNA242847
1226	SAL_SA5791AA	ST132876		2018	United Kingdom	SAMN10067880	SRS3785779	SRP042645	Thompson	Human	Human	584632	PRJNA248792
1227	SAL_SA5927AA	ST142829		2018	United Kingdom	SAMN10067753	SRS3785641	SRP042645	Thompson	Human	Human	584654	PRJNA248792
1228	SAL_SA5965AA	ST132876		2018	United Kingdom	SAMN10067707	SRS3785576	SRP042645	Thompson	Human	Human	582242	PRJNA248792
1229	SAL_SA6261AA	ST143150		2018	United Kingdom	SAMN10076004	SRS3787581	SRP042645	Thompson	Human	Human	572455	PRJNA248792
1230	SAL_SA6297AA	ST143115		2018	United Kingdom	SAMN10075937	SRS3787521	SRP042645	Thompson	Human	Human	579954	PRJNA248792
1231	SAL_SA6366AA	ST143041		2018	United Kingdom	SAMN10069021	SRS3786683	SRP042645	Thompson	Human	Human	586001	PRJNA248792
1232	SAL_SA6386AA	ST143027		2018	United Kingdom	SAMN10069015	SRS3786663	SRP042645	Thompson	Human	Human	575104	PRJNA248792
1233	SAL_SA6389AA	ST143054		2018	United Kingdom	SAMN10068998	SRS3786660	SRP042645	Thompson	Human	Human	590475	PRJNA248792
1234	SAL_SA6582AA	ST143916		2017	United Kingdom	SAMN10080337	SRS3792178	SRP042645	Thompson	Human	Human	429138	PRJNA248792
1235	SAL_SA7275AA	ST144081	California	2018	United States	SAMN10090024	SRS3800795	SRP040648	Thompson	Poultry	Poultry	FSIS21822125	PRJNA242847
1236	SAL_SA7479AA	ST144345		2018	United Kingdom	SAMN10094118	SRS3803678	SRP042645	Thompson	Human	Human	572010	PRJNA248792
1237	SAL_SA7487AA	ST126198		2017	United Kingdom	SAMN10094082	SRS3803668	SRP042645	Thompson	Human	Human	434308	PRJNA248792
1238	SAL_SA7633AA	ST136659		2016	United Kingdom	SAMN10098119	SRS3808068	SRP042645	Thompson	Food	ND/Others	211750	PRJNA248792
1239	SAL_SA7759AA	ST144526		2017	United Kingdom	SAMN10097580	SRS3807471	SRP042645	Thompson	Human	Human	342924	PRJNA248792
1240	SAL_SA7775AA	ST144537		2017	United Kingdom	SAMN10097552	SRS3807451	SRP042645	Thompson	Human	Human	428147	PRJNA248792
1241	SAL_SA7836AA	ST144804		2015	United Kingdom	SAMN10103467	SRS3811579	SRP042645	Thompson	Human	Human	190658	PRJNA248792
1242	SAL_SA7843AA	ST144345		2018	United Kingdom	SAMN10103416	SRS3811572	SRP042645	Thompson	Human	Human	568281	PRJNA248792
1243	SAL_SA7910AA	ST144743		2016	United Kingdom	SAMN10103479	SRS3811497	SRP042645	Thompson	Human	Human	203650	PRJNA248792
1244	SAL_SA7912AA	ST132489		2017	United Kingdom	SAMN10103421	SRS3811492	SRP042645	Thompson	Human	Human	428194	PRJNA248792
1245	SAL_SA8617AA	ST144900		2018	United Kingdom	SAMN10104885	SRS3812288	SRP042645	Thompson	Human	Human	607334	PRJNA248792
1246	SAL_SA8675AA	ST144882		2016	United Kingdom	SAMN10104838	SRS3812226	SRP042645	Thompson	Human	Human	300791	PRJNA248792
1247	SAL_SA9025AA	ST145367	Maryland	2017	United States	SAMN10133039	SRS3825002	SRP063697	Thompson	Poultry	Poultry	CVM N17S1351	PRJNA292661
1248	SAL_SA9058AA	ST154426	Iowa	2017	United States	SAMN10132957	SRS3824970	SRP063697	Thompson	Poultry	Poultry	CVM N17S937	PRJNA292661
1249	SAL_SA9142AA	ST82161	Maryland	2017	United States	SAMN10132971	SRS3824890	SRP063697	Thompson	Poultry	Poultry	CVM N17S975	PRJNA292661
1250	SAL_SA9146AA	ST82161	Maryland	2017	United States	SAMN10132967	SRS3824882	SRP063697	Thompson	Poultry	Poultry	CVM N17S971	PRJNA292661
1251	SAL_SA9193AA	ST82161	Maryland	2017	United States	SAMN10132911	SRS3824835	SRP063697	Thompson	Poultry	Poultry	CVM N17S636	PRJNA292661
1252	SAL_TA0020AA	ST145945	Mississippi	2018	United States	SAMN10149751	SRS3861204	SRP040648	Thompson	Poultry	Poultry	FSIS11813722	PRJNA242847
1253	SAL_TA0451AA	ST132489		2017	United Kingdom	SAMN10173449	SRS3874850	SRP042645	Thompson	Human	Human	438672	PRJNA248792
1254	SAL_TA0454AA	ST146178		2018	United Kingdom	SAMN10173325	SRS3874842	SRP042645	Thompson	Human	Human	613023	PRJNA248792
1255	SAL_TA0639AA	ST146439	California	2018	United States	SAMN10222481	SRS3892938	SRP040648	Thompson	Poultry	Poultry	FSIS21822264	PRJNA242847
1256	SAL_TA0730AA	ST146425	Oregon	2015	United States				Thompson (predicted)	Food	Plant	20150929000
1257	SAL_TA0776AA	ST146635		2018	United Kingdom	SAMN10229496	SRS3899670	SRP042645	Thompson	Human	Human	606134	PRJNA248792
1258	SAL_TA0959AA	ST146664		2018	United States	SAMN10230611	SRS3901544	SRP040648	Thompson	Poultry	Poultry	FSIS21822294	PRJNA242847
1259	SAL_TA1370AA	ST146790	Mississippi	2018	United States	SAMN10232537	SRS3924426	SRP040648	Thompson	Poultry	Poultry	FSIS21822254	PRJNA242847
1260	SAL_TA2330AA	ST147817		2018	United Kingdom	SAMN10267123	SRS3957088	SRP042645	Thompson	Human	Human	621457	PRJNA248792
1261	SAL_TA2371AA	ST147804		2018	United Kingdom	SAMN10267115	SRS3957044	SRP042645	Thompson	Human	Human	623159	PRJNA248792
1262	SAL_TA2422AA	ST147728	Oregon	2015	United States				Thompson (predicted)	Food	Plant	20151013A15
1263	SAL_TA2425AA	ST147731	Oregon	2015	United States				Thompson (predicted)	Food	Plant	20151013A23
1264	SAL_TA2429AA	ST147735	Oregon	2015	United States				Thompson (predicted)	Food	Plant	20151013B10
1265	SAL_TA2430AA	ST147737	Oregon	2015	United States				Thompson (predicted)	Food	Plant	20151013B14
1266	SAL_TA2431AA	ST147736	Oregon	2015	United States				Thompson (predicted)	Food	Plant	20151013B16
1267	SAL_TA2432AA	ST147738	Oregon	2015	United States				Thompson (predicted)	Food	Plant	20151013B19
1268	SAL_TA2434AA	ST147739	Oregon	2015	United States				Thompson (predicted)	Food	Plant	20151013C2
1269	SAL_TA2437AA	ST147731	Oregon	2015	United States				Thompson (predicted)	Food	Plant	20151013C10
1270	SAL_TA2507AA	ST148232	Sinaloa	2008	Mexico	SAMN10261287	SRS3972662	SRP166198	Thompson	Environment	Water/River	27	PRJNA313928
1271	SAL_TA2568AA	ST148232	Sinaloa	2008	Mexico	SAMN10261268	SRS3972603	SRP166198	Thompson	Environment	Water/River	7	PRJNA313928
1272	SAL_TA2685AA	ST148106	Wisconsin	2018	United States	SAMN10258753	SRS3970531	SRP062916	Thompson	Livestock	Bovine	FSIS11814817	PRJNA292666
1273	SAL_TA2812AA	ST147909	Oregon	2015	United States				Thompson (predicted)	Food	Plant	20151006A9
1274	SAL_TA2813AA	ST147907	Oregon	2015	United States				Thompson (predicted)	Food	Plant	20151006A13
1275	SAL_TA2816AA	ST147911	Oregon	2015	United States				Thompson (predicted)	Food	Plant	20151006A22
1276	SAL_TA2817AA	ST147911	Oregon	2015	United States				Thompson (predicted)	Food	Plant	20151006A23
1277	SAL_TA2823AA	ST147915	Oregon	2015	United States				Thompson (predicted)	Food	Plant	20151006B13
1278	SAL_TA2824AA	ST147916	Oregon	2015	United States				Thompson (predicted)	Food	Plant	20151006B14
1279	SAL_TA2825AA	ST147920	Oregon	2015	United States				Thompson (predicted)	Food	Plant	20151006B17
1280	SAL_TA2827AA	ST147921	Oregon	2015	United States				Thompson (predicted)	Food	Plant	20151006C1
1281	SAL_TA2832AA	ST147925	Oregon	2015	United States				Thompson (predicted)	Food	Plant	20151006C19
1282	SAL_TA3004AA	ST148368	Massachusetts	2018	United States	SAMN10291177	SRS3980656	SRP040648	Thompson	Poultry	Poultry	FSIS21822500	PRJNA242847
1283	SAL_TA5236AA	ST149904		2018	United Kingdom	SAMN10336715	SRS3986880	SRP042645	Thompson	Human	Human	616999	PRJNA248792
1284	SAL_TA5307AA	ST144900		2018	United Kingdom	SAMN10335050	SRS3986042	SRP042645	Thompson	Human	Human	625723	PRJNA248792
1285	SAL_TA5969AA	ST146114		2018	United Kingdom	SAMN10343558	SRS3994234	SRP042645	Thompson	Human	Human	617841	PRJNA248792
1286	SAL_TA6018AA	ST150053	Arkansas	2018	United States	SAMN10343352	SRS3994148	SRP040648	Thompson	Poultry	Poultry	FSIS21822540	PRJNA242847
1287	SAL_TA6033AA	ST150083	New York	2018	United States	SAMN10343336	SRS3994131	SRP040648	Thompson	Poultry	Poultry	FSIS21822550	PRJNA242847
1288	SAL_TA6151AA	ST150163	Colorado	2018	United States	SAMN10346536	SRS3997196	SRP040648	Thompson	Poultry	Poultry	FSIS11815165	PRJNA242847
1289	SAL_TA6578AA	ST151079	New York	2018	United States	SAMN10365070	SRS4006866	SRP040648	Thompson	Poultry	Poultry	FSIS31801203	PRJNA242847
1290	SAL_TA6679AA	ST151203		2018	United Kingdom	SAMN10389284	SRS4023652	SRP042645	Thompson	Human	Human	608517	PRJNA248792
1291	SAL_TA6954AA	ST146114		2018	United Kingdom	SAMN10392932	SRS4028850	SRP042645	Thompson	Human	Human	618271	PRJNA248792
1292	SAL_TA7413AA	ST151759		2018	United Kingdom	SAMN10408794	SRS4037002	SRP042645	Thompson	Human	Human	634722	PRJNA248792
1293	SAL_TA8510AA	ST153658		2018	United Kingdom	SAMN10437879	SRS4053915	SRP042645	Thompson	ND	ND/Others	636369	PRJNA248792
1294	SAL_TA9654AA	ST155684	New Jersey	2018	United States	SAMN10478732	SRS4079020	SRP040648	Thompson	Poultry	Poultry	FSIS31801276	PRJNA242847
1295	SAL_TA9808AA	ST155886	Kansas	2018	United States	SAMN10499810	SRS4093060	SRP062916	Thompson	Livestock	Bovine	FSIS11816113	PRJNA292666
1296	SAL_UA1616AA	ST156184		2014	China	SAMN08903186			Thompson	Human	Human	HFCDC-SM-846	PRJNA224116
1297	SAL_UA2773AA	ST157017		2018	United Kingdom	SAMN10521832	SRS4115430	SRP042645	Thompson	ND	ND/Others	640293	PRJNA248792
1298	SAL_UA2811AA	ST157102		2018	United Kingdom	SAMN10534813	SRS4116353	SRP042645	Thompson	Human	Human	647889	PRJNA248792
1299	SAL_UA2962AA	ST146635		2018	United Kingdom	SAMN10536521	SRS4117762	SRP042645	Thompson	Human	Human	601685	PRJNA248792
1300	SAL_UA2965AA	ST146635		2018	United Kingdom	SAMN10536517	SRS4117760	SRP042645	Thompson	Human	Human	602750	PRJNA248792
1301	SAL_UA3011AA	ST161547		2018	United Kingdom	SAMN10535877	SRS4117594	SRP042645	Thompson	Human	Human	604877	PRJNA248792
1302	SAL_UA3696AA	ST144900		2018	United Kingdom	SAMN10576324	SRS4120770	SRP042645	Thompson	Human	Human	597047	PRJNA248792
1303	SAL_UA4736AA	ST162174		2018	United Kingdom	SAMN10581764	SRS4123695	SRP042645	Thompson	Human	Human	606212	PRJNA248792
1304	SAL_UA4831AA	ST162273		2018	United Kingdom	SAMN10586218	SRS4133163	SRP042645	Thompson	Human	Human	651070	PRJNA248792
1305	SAL_UA5070AA	ST162378	Ohio	2018	United States	SAMN10594812	SRS4146838	SRP040648	Thompson	Poultry	Poultry	FSIS11816428	PRJNA242847
1306	SAL_UA6169AA	ST163189		2018	United Kingdom	SAMN10644989	SRS4187480	SRP042645	Thompson	Human	Human	579271	PRJNA248792
1307	SAL_UA7203AA	ST161173		2018	United Kingdom	SAMN10698047	SRS4214984	SRP042645	Thompson	Human	Human	572509	PRJNA248792
1308	SAL_UA7760AA	ST47772	Colorado	2018	United States	SAMN10724056	SRS4240860	SRP040648	Thompson	Poultry	Poultry	FSIS11816967	PRJNA242847
1309	SAL_UA7769AA	ST164186	Alabama	2018	United States	SAMN10724075	SRS4240850	SRP040648	Thompson	Poultry	Poultry	FSIS11817005	PRJNA242847
1310	SAL_UA7775AA	ST164161	Arkansas	2018	United States	SAMN10724073	SRS4240844	SRP040648	Thompson	Poultry	Poultry	FSIS11817003	PRJNA242847
1311	SAL_UA9579AA	ST144900		2018	United Kingdom	SAMN10816977	SRS4289290	SRP042645	Thompson	Human	Human	615618	PRJNA248792
1312	SAL_UA9674AA	ST165464	Nebraska	2018	United States	SAMN10821987	SRS4293597	SRP040648	Thompson	Livestock	Bovine	FSIS11917209	PRJNA242847
1313	SAL_UA9688AA	ST165451		2019	United Kingdom	SAMN10821936	SRS4293226	SRP042645	Thompson	Human	Human	672551	PRJNA248792
1314	SAL_VA0116AA	ST144345		2019	United Kingdom	SAMN10823814	SRS4294452	SRP042645	Thompson	Human	Human	668753	PRJNA248792
1315	SAL_VA0233AA	ST165657	New York	2019	United States	SAMN10830496	SRS4298752	SRP040648	Thompson	Poultry	Poultry	FSIS21923315	PRJNA242847
1316	SAL_VA1981AA	ST168901		2017	United Kingdom	SAMN10867957	SRS4323531	SRP042645	Thompson	Human	Human	443583	PRJNA248792
1317	SAL_VA1986AA	ST168896		2017	United Kingdom	SAMN10867953	SRS4323526	SRP042645	Thompson	Human	Human	442684	PRJNA248792
1318	SAL_VA2462AA	ST169169		2017	United Kingdom	SAMN10872203	SRS4326947	SRP042645	Thompson	Human	Human	428311	PRJNA248792
1319	SAL_VA2716AA	ST122292		2017	United Kingdom	SAMN10882262	SRS4337096	SRP042645	Thompson	Human	Human	433588	PRJNA248792
1320	SAL_VA2724AA	ST169338		2017	United Kingdom	SAMN10882261	SRS4337088	SRP042645	Thompson	Human	Human	413223	PRJNA248792
1321	SAL_VA2731AA	ST169343		2017	United Kingdom	SAMN10882256	SRS4337081	SRP042645	Thompson	Human	Human	428310	PRJNA248792
1322	SAL_VA2748AA	ST130542		2017	United Kingdom	SAMN10882233	SRS4337015	SRP042645	Thompson	Human	Human	418262	PRJNA248792
1323	SAL_VA3111AA	ST168173		2017	United Kingdom	SAMN10887420	SRS4342083	SRP042645	Thompson	Human	Human	432171	PRJNA248792
1324	SAL_VA3115AA	ST168174		2017	United Kingdom	SAMN10887416	SRS4342079	SRP042645	Thompson	Human	Human	412162	PRJNA248792
1325	SAL_VA3299AA	ST168017		2017	United Kingdom	SAMN10887128	SRS4341598	SRP042645	Thompson	Human	Human	410852	PRJNA248792
1326	SAL_VA3395AA	ST168479		2017	United Kingdom	SAMN10905534	SRS4345392	SRP042645	Thompson	Human	Human	399745	PRJNA248792
1327	SAL_VA3410AA	ST1642		2017	United Kingdom	SAMN10905440	SRS4345364	SRP042645	Thompson	Human	Human	404926	PRJNA248792
1328	SAL_VA4075AA	ST174542	California	2014	United States	SAMN08412533	SRS2924864	SRP132416	Thompson	Human	Human	CDPH_CSalm263	PRJNA431870
1329	SAL_VA4098AA	ST174590	California	2014	United States	SAMN08412452	SRS2924841	SRP132416	Thompson	Human	Human	CDPH_CSalm070	PRJNA431870
1330	SAL_VA4263AA	ST172662	California	2014	United States	SAMN08412531	SRS2924677	SRP132416	Thompson	Human	Human	CDPH_CSalm248	PRJNA431870
1331	SAL_VA4407AA	ST171231		2017	United Kingdom	SAMN10907569	SRS4346943	SRP042645	Thompson	Human	Human	399952	PRJNA248792
1332	SAL_VA6049AA	ST169928				SAMN05356927	SRS1540884	SRP077925	Thompson			STh02	PRJNA327743
1333	SAL_VA6050AA	ST169938				SAMN05356926	SRS1540883	SRP077925	Thompson			STh01	PRJNA327743
1334	SAL_VA6723AA	ST168882	Massachusetts	2019	United States	SAMN10908958	SRS4348909	SRP040648	Thompson	Poultry	Poultry	FSIS21923325	PRJNA242847
1335	SAL_VA7074AA	ST167087							Thompson (predicted)			5252
1336	SAL_VA7078AA	ST167091							Thompson (predicted)			5251
1337	SAL_VA7096AA	ST176400		2017	United Kingdom	SAMN10959458	SRS4374237	SRP042645	Thompson	Human	Human	381317	PRJNA248792
1338	SAL_VA7196AA	ST147736							Thompson (predicted)			5260
1339	SAL_VA7267AA	ST167107							Thompson (predicted)			5276
1340	SAL_VA7268AA	ST167108							Thompson (predicted)			5275
1341	SAL_VA7280AA	ST167117							Thompson (predicted)			5288
1342	SAL_VA7281AA	ST147736							Thompson (predicted)			5289
1343	SAL_VA7297AA	ST167212							Thompson (predicted)			5305
1344	SAL_VA7298AA	ST167201							Thompson (predicted)			5306
1345	SAL_VA7299AA	ST167212							Thompson (predicted)			5307
1346	SAL_VA7301AA	ST167212							Thompson (predicted)			5308
1347	SAL_VA7302AA	ST167225							Thompson (predicted)			5309
1348	SAL_VA7303AA	ST147911							Thompson (predicted)			5311
1349	SAL_VA7304AA	ST167261							Thompson (predicted)			5313
1350	SAL_VA7305AA	ST167262							Thompson (predicted)			5312
1351	SAL_VA7308AA	ST147911							Thompson (predicted)			5315
1352	SAL_VA7310AA	ST167267							Thompson (predicted)			5319
1353	SAL_VA7321AA	ST167343							Thompson (predicted)			5329
1354	SAL_VA7324AA	ST167350							Thompson (predicted)			5331
1355	SAL_VA7332AA	ST167348							Thompson (predicted)			5344
1356	SAL_VA7712AA	ST176530	New York	2018	United States	SAMN10967878	SRS4380384	SRP040648	Thompson	Poultry	Poultry	FSIS11917248	PRJNA242847
1357	SAL_VA7826AA	ST172139	New Jersey	2019	United States	SAMN10977244	SRS4386173	SRP040648	Thompson	Poultry	Poultry	FSIS21923540	PRJNA242847
1358	SAL_VA8181AA	ST144345		2019	United Kingdom	SAMN11025600	SRS4414894	SRP042645	Thompson	Human	Human	688385	PRJNA248792
1359	SAL_VA8528AA	ST172511		2017	United Kingdom	SAMN11031772	SRS4423022	SRP042645	Thompson	Human	Human	342925	PRJNA248792
1360	SAL_VA9121AA	ST172831		2016	United Kingdom	SAMN11043702	SRS4430759	SRP042645	Thompson	Human	Human	308494	PRJNA248792
1361	SAL_VA9208AA	ST172760		2016	United Kingdom	SAMN11043617	SRS4430550	SRP042645	Thompson	Human	Human	302944	PRJNA248792
1362	SAL_VA9316AA	ST173227		2016	United Kingdom	SAMN11052392	SRS4437295	SRP042645	Thompson	Human	Human	289010	PRJNA248792
1363	SAL_VA9327AA	ST173173		2016	United Kingdom	SAMN11052304	SRS4437205	SRP042645	Thompson	Human	Human	288790	PRJNA248792
1364	SAL_VA9363AA	ST173193		2016	United Kingdom	SAMN11052254	SRS4437169	SRP042645	Thompson	Human	Human	296644	PRJNA248792
1365	SAL_VA9428AA	ST173121		2016	United Kingdom	SAMN11052153	SRS4436973	SRP042645	Thompson	Human	Human	289643	PRJNA248792
1366	SAL_VA9654AA	ST173213		2019	United Kingdom	SAMN11056711	SRS4440394	SRP042645	Thompson	Human	Human	693333	PRJNA248792
1367	SAL_VA9756AA	ST173480		2016	United Kingdom	SAMN11079733	SRS4459978	SRP042645	Thompson	Human	Human	261455	PRJNA248792
1368	SAL_VA9936AA	ST173676		2016	United Kingdom	SAMN11086668	SRS4463761	SRP042645	Thompson	Human	Human	268654	PRJNA248792
1369	SAL_WA0241AA	ST173826		2015	United Kingdom	SAMN11092730	SRS4466268	SRP042645	Thompson	Human	Human	196364	PRJNA248792
1370	SAL_WA0305AA	ST174253		2015	United Kingdom	SAMN11096940	SRS4470677	SRP042645	Thompson	Human	Human	173723	PRJNA248792
1371	SAL_WA0621AA	ST174171	Arkansas	2019	United States	SAMN11098965	SRS4471495	SRP040648	Thompson	Poultry	Poultry	FSIS11918580	PRJNA242847
1372	SAL_WA0645AA	ST174130	Texas	2019	United States	SAMN11098973	SRS4471446	SRP040648	Thompson	Livestock	Bovine	FSIS11918330	PRJNA242847
1373	SAL_WA0751AA	ST174254		2015	United Kingdom	SAMN11103599	SRS4474402	SRP042645	Thompson	Food	ND/Others	153184	PRJNA248792
1374	SAL_WA1060AA	ST174528	Minnesota	2019	United States	SAMN11116121	SRS4483878	SRP040648	Thompson	Livestock	Bovine	FSIS11918341	PRJNA242847
1375	SAL_WA1300AA	ST137926		2015	United Kingdom	SAMN11124097	SRS4485266	SRP042645	Thompson	Human	Human	146083	PRJNA248792
1376	SAL_WA1820AA	ST176482	Delaware	2019	United States	SAMN11160908	SRS4508040	SRP040648	Thompson	Poultry	Poultry	FSIS11918691	PRJNA242847
1377	SAL_WA2459AA	ST175303	Georgia	2005	United States	SAMEA5039220	ERS2850964	ERP023216	Thompson	Environment	Water/River	RM_13	PRJEB20997
1378	SAL_WA2804AA	ST175069		1998	Austria	SAMEA5039154	ERS2850898	ERP023216	Thompson	Wild Animal	Reptile	CK_98/00012105	PRJEB20997
1379	SAL_WA2847AA	ST175044	Georgia	2007	United States	SAMEA5039213	ERS2850957	ERP023216	Thompson	Environment	Water/River	RM_312	PRJEB20997
1380	SAL_WA3028AA	ST174896	England	2008	England	SAMEA5038541	ERS2850286	ERP023216	Thompson	Poultry	Avian	GW_S04136-08	PRJEB20997
1381	SAL_WA3157AA	ST45959	Georgia	2005	United States	SAMEA5039243	ERS2850987	ERP023216	Thompson	Environment	Water/River	RM_72	PRJEB20997
1382	SAL_WA3932AA	ST176876		2019	United Kingdom	SAMN11261221	SRS4540467	SRP042645	Salmonella Thompson	Human	Human	709114	PRJNA248792
1383	SAL_WA4279AA	ST177121		2019	United Kingdom	SAMN11290916	SRS4557167	SRP042645	Salmonella Thompson	Human	Human	712463	PRJNA248792
1384	SAL_WA4458AA	ST177361		2019	United Kingdom	SAMN11320727	SRS4572704	SRP042645	Salmonella Thompson	Human	Human	714703	PRJNA248792
1385	SAL_WA4496AA	ST177351		2019	United Kingdom	SAMN11320529	SRS4572489	SRP042645	Thompson	ND	ND/Others	716027	PRJNA248792
1386	SAL_WA4900AA	ST177753	Washington	2005	United States	SAMN02845355	SRS4596574	SRP018785	Thompson	Environment	Soil/Dust	FDA249348 3-5	PRJNA186035
1387	SAL_WA5240AA	ST177947	Texas	2019	United States	SAMN11402468	SRS4615569	SRP040648	Thompson	Poultry	Poultry	FSIS21923908	PRJNA242847
1388	SAL_WA5609AA	ST177361		2019	United Kingdom	SAMN11441172	SRS4636842	SRP042645	Salmonella Thompson	Human	Human	722351	PRJNA248792
1389	SAL_WA6315AA	ST178894	Minnesota	2019	United States	SAMN11477194	SRS4661213	SRP040648	Thompson	Poultry	Poultry	FSIS21924012	PRJNA242847
1390	SAL_WA6755AA	ST178894	Minnesota	2019	United States	SAMN11507382	SRS4673430	SRP040648	Thompson	Poultry	Poultry	FSIS31901823	PRJNA242847
1391	SAL_XA0084AA	ST182504	Virginia	2019	United States	SAMN11831027	SRS4806021	SRP040648	Thompson	Aquatic Animal	Fish	FSIS11921199	PRJNA242847
1392	SAL_XA1577AA	ST182883	Florida		United States	SAMN01933166	SRS4867731	SRP200221	Thompson	Human	Human	SGSC 2519	PRJNA191733
1393	SAL_XA1663AA	ST148232		2008	Mexico	SAMN11954918	SRS4876145	SRP166198	Thompson (Predicted)	Environment	Water/River	CFSAN047352	PRJNA313928
1394	SAL_XA2241AA	ST183556	California	2018	United States	SAMN11967913	SRS4887521	SRP063697	Thompson	Poultry	Poultry	CVM N18S0111	PRJNA292661
1395	SAL_XA2254AA	ST128901	Texas	2018	United States	SAMN11967971	SRS4887508	SRP063697	Thompson	Poultry	Poultry	CVM N18S0326	PRJNA292661
1396	SAL_XA3462AA	ST427		2019	United Kingdom	SAMN12008824	SRS4934902	SRP042645	Thompson	Human	Human	753205	PRJNA248792
1397	SAL_XA3475AA	ST184704		2019	United Kingdom	SAMN12008736	SRS4934593	SRP042645	Salmonella Thompson	Human	Human	751508	PRJNA248792
1398	SAL_XA4455AA	ST186279		2019	United Kingdom	SAMN12040522	SRS4957896	SRP042645	Salmonella Thompson	Human	Human	730718	PRJNA248792
1399	SAL_XA4628AA	ST185938		2019	United Kingdom	SAMN12038945	SRS4955607	SRP042645	Salmonella Thompson	Human	Human	756210	PRJNA248792
1400	SAL_XA6918AA	ST188267		2019	United Kingdom	SAMN12137529	SRS5023294	SRP042645	Salmonella Thompson	Human	Human	763570	PRJNA248792
1401	SAL_XA6936AA	ST185938		2019	United Kingdom	SAMN12137519	SRS5023276	SRP042645	Salmonella Thompson	Human	Human	763014	PRJNA248792
1402	SAL_XA6957AA	ST188246		2019	United Kingdom	SAMN12137466	SRS5023255	SRP042645	Salmonella Thompson	Human	Human	764525	PRJNA248792
1403	SAL_XA7498AA	ST188677	Delaware	2019	United States	SAMN12161939	SRS5035842	SRP040648	Thompson	Poultry	Poultry	FSIS21924697	PRJNA242847
1404	SAL_XA7732AA	ST188819	New York	2018	United States	SAMN12174600	SRS5040339	SRP095363	Thompson	Wild Animal	Reptile	NYVetLIRN-154	PRJNA325243
1405	SAL_XA8837AA	ST189897		2004	Taiwan	SAMEA5556972	ERS3359011	ERP023216	Thompson (pred.)	Human	Human	SB04.048	PRJEB20997
1406	SAL_XA8858AA	ST189877		1993	Austria	SAMEA5557355	ERS3359393	ERP023216	Thompson	Wild Animal	Reptile	CK_93/00009346	PRJEB20997
1407	SAL_XA9343AA	ST189386		1996	Austria	SAMEA5557325	ERS3359363	ERP023216	Thompson (pred.)	Wild Animal	Reptile	CK_96/00014244	PRJEB20997
1408	SAL_XA9782AA	ST188267		2019	United Kingdom	SAMN12227220	SRS5068361	SRP042645	Salmonella Thompson	Human	Human	770085	PRJNA248792
1409	SAL_XA9794AA	ST190353		2019	United Kingdom	SAMN12227200	SRS5068349	SRP042645	Salmonella Thompson	Human	Human	769793	PRJNA248792
1410	SAL_YA0696AA	ST191012		2019	United Kingdom	SAMN12265775	SRS5093279	SRP042645	Salmonella Thompson	Human	Human	772877	PRJNA248792
1411	SAL_YA3153AA	ST193186	Minnesota	2019	United States	SAMN12307497	SRS5122941	SRP040648	Thompson	Poultry	Poultry	FSIS11922252	PRJNA242847
1412	SAL_YA3525AA	ST194695		2019	United Kingdom	SAMN12324709	SRS5127659	SRP042645	Salmonella Thompson	Human	Human	773753	PRJNA248792
1413	SAL_YA4900AA	ST194231		1997		SAMEA5670960	ERS3474966	ERP023216	predicted Thompson (was Oranienburg)	Human	Human	19973432	PRJEB20997
1414	SAL_YA4993AA	ST194161	England	2007	England	SAMEA5671169	ERS3475174	ERP023216	Thompson	Environment	Plant	GW_S04324-07	PRJEB20997
1415	SAL_YA5086AA	ST194074		2005	Taiwan	SAMEA5671328	ERS3475333	ERP023216	Thompson	Human	Human	SG05.246	PRJEB20997
1416	SAL_YA5296AA	ST193875	Wales	2006	Wales	SAMEA5671121	ERS3475127	ERP023216	Thompson	Livestock	Ovine/Goat (Caprinae)	GW_S02866-06	PRJEB20997
1417	SAL_YA5404AA	ST195600	California	2019	United States	SAMN12358302	SRS5151732	SRP062916	Thompson	Livestock	Bovine	FSIS11923112	PRJNA292666
1418	SAL_YA7509AA	ST197264	Louisiana	2019	United States	SAMN12501508	SRS5220819	SRP040648	Thompson	Aquatic Animal	Fish	FSIS11923535	PRJNA242847
1419	SAL_YA7885AA	ST197674	Arkansas	2019	United States	SAMN12542896	SRS5249452	SRP040648	Thompson	Poultry	Poultry	FSIS21925061	PRJNA242847
1420	SAL_YA7950AA	ST197586	Kansas	2019	United States	SAMN12546621	SRS5249101	SRP040648	Thompson	Poultry	Poultry	FSIS11923560	PRJNA242847
1421	SAL_YA7952AA	ST164161	Oklahoma	2019	United States	SAMN12546622	SRS5249099	SRP040648	Thompson	Poultry	Poultry	FSIS11923561	PRJNA242847
1422	SAL_YA8622AA	ST198589		2019	United Kingdom	SAMN12590284	SRS5280504	SRP042645	Salmonella Thompson	Human	Human	789905	PRJNA248792
1423	SAL_YA9269AA	ST198842	Mississippi	2019	United States	SAMN12611581	SRS5297007	SRP040648	Thompson	Aquatic Animal	Fish	FSIS31902490	PRJNA242847
1424	SAL_ZA0016AA	ST199536		2019	United Kingdom	SAMN12631156	SRS5305570	SRP042645	Thompson	Human	Human	790483	PRJNA248792
1425	SAL_ZA1031AA	ST200388		2019	United Kingdom	SAMN12686821	SRS5338795	SRP042645	Salmonella Thompson	Human	Human	798408	PRJNA248792
1426	SAL_ZA2300AA	ST201152		2019	United Kingdom	SAMN12724447	SRS5370768	SRP042645	Salmonella Thompson	Human	Human	801399	PRJNA248792
1427	SAL_ZA2470AA	ST201283		2019	United Kingdom	SAMN12739215	SRS5380653	SRP042645	Salmonella Thompson	Human	Human	800649	PRJNA248792
1428	SAL_ZA2790AA	ST201681	Alabama	2019	United States	SAMN12758303	SRS5391291	SRP040648	Thompson	Poultry	Poultry	FSIS21925431	PRJNA242847
1429	SAL_ZA4207AA	ST176482	North Carolina	2019	United States	SAMN12842774	SRS5434030	SRP063697	['Thompson', '']	Poultry	Poultry	CVM N19S0148	PRJNA292661
1430	SAL_ZA5277AA	ST203815		2019	United Kingdom	SAMN12900906	SRS5470038	SRP042645	Salmonella Thompson	Human	Human	810096	PRJNA248792
1431	SAL_ZA7237AA	ST205524	England	2007	England	SAMEA7112915	ERS4873463	ERP123079	Thompson	Environment	Plant	GW_S02611-07	PRJEB39546
1432	SAL_ZA9551AA	ST206737		2018	Germany	SAMEA6057646	ERS3858777	ERP114456	Thompson	Wild Animal	ND/Others	19-SA00025	PRJEB31846
1433	SAL_ZA9878AA	ST206269		2019	United Kingdom	SAMN13002653	SRS5497829	SRP042645	Thompson	Human	Human	818098	PRJNA248792
1434	SAL_ZA9930AA	ST206225		2019	United Kingdom	SAMN13002616	SRS5497768	SRP042645	Thompson	Human	Human	817372	PRJNA248792
1435	SAL_AB0056AA	ST206148		2019	United Kingdom	SAMN12995416	SRS5491820	SRP042645	Thompson	Human	Human	813389	PRJNA248792
1436	SAL_AB0209AA	ST53978		2011	Canada	SAMN12910029	SRS5489781	SRP199206	Thompson	Human	Human	PNCS001358	PRJNA543337
1437	SAL_AB0213AA	ST205995		2014	Canada	SAMN12910038	SRS5489118	SRP199206	Thompson	Human	Human	PNCS001878	PRJNA543337
1438	SAL_AB0833AA	ST208432	California	2019	United States	SAMN13111057	SRS5569982	SRP040648	Thompson	Poultry	Poultry	FSIS11925537	PRJNA242847
1439	SAL_AB0938AA	ST208348		2019	United Kingdom	SAMN13105046	SRS5565532	SRP042645	Thompson	Human	Human	825130	PRJNA248792
1440	SAL_AB0962AA	ST208363		2019	United Kingdom	SAMN13105026	SRS5565507	SRP042645	Thompson	Human	Human	824445	PRJNA248792
1441	SAL_AB1002AA	ST208294		2019	United Kingdom	SAMN13087687	SRS5556445	SRP042645	Thompson	Human	Human	824484	PRJNA248792
1442	SAL_AB1508AA	ST41555	Oregon	2009	United States	SAMN02846740	SRS5583532	SRP018785	Thompson	Environment	Plant	FDA596734-9	PRJNA186035
1443	SAL_AB1636AA	ST208888		2019	United Kingdom	SAMN13154235	SRS5586227	SRP042645	Thompson	Human	Human	828268	PRJNA248792
1444	SAL_AB1805AA	ST209004		2019	United Kingdom	SAMN13173996	SRS5597902	SRP042645	Thompson	Human	Human	828968	PRJNA248792
1445	SAL_AB1816AA	ST209004		2019	United Kingdom	SAMN13173990	SRS5597890	SRP042645	Thompson	Human	Human	828972	PRJNA248792
1446	SAL_AB1956AA	ST209051		2014	Canada	SAMN12993884	SRS5598458	SRP199206	Thompson	Human	Human	PNCS001025	PRJNA543337
1447	SAL_AB1966AA	ST7878		2014	Canada	SAMN12993886	SRS5598448	SRP199206	Thompson	Human	Human	PNCS001107	PRJNA543337
1448	SAL_AB1967AA	ST205995		2014	Canada	SAMN12993885	SRS5598447	SRP199206	Thompson	Human	Human	PNCS006986	PRJNA543337
1449	SAL_AB1977AA	ST209033		2012	Canada	SAMN12993793	SRS5598437	SRP199206	Thompson	Human	Human	PNCS001031	PRJNA543337
1450	SAL_AB1983AA	ST205995		2014	Canada	SAMN12993887	SRS5598431	SRP199206	Thompson	Human	Human	PNCS005008	PRJNA543337
1451	SAL_AB8536AA	ST209809	Arkansas	2019	United States	SAMN13191287	SRS5611205	SRP040648	Thompson	Poultry	Poultry	FSIS21925881	PRJNA242847
1452	SAL_AB9073AA	ST214292		2019	United Kingdom	SAMN13265789	SRS5637178	SRP042645	Thompson	Human	Human	835404	PRJNA248792
1453	SAL_AB9087AA	ST209004		2019	United Kingdom	SAMN13265767	SRS5637162	SRP042645	Thompson	Human	Human	835418	PRJNA248792
1454	SAL_AB9284AA	ST214463	Mississippi	2019	United States	SAMN13280823	SRS5644884	SRP040648	Thompson	Poultry	Poultry	FSIS31902812	PRJNA242847
1455	SAL_BB1076AA	ST72022	Colorado	2018	United States	SAMN08397447	SRS2869179	SRP040648	Thompson	Poultry	Poultry	FSIS21820995	PRJNA242847
1456	SAL_BB1281AA	ST215201	Northern Ireland	2008	Northern Ireland	SAMEA7112673	ERS4873221	ERP123079	Thompson	Human	Human	JM_08/14	PRJEB39546
1457	SAL_BB1738AA	ST214813	Northern Ireland	2006	Northern Ireland	SAMEA7113730	ERS4874277	ERP123079	Thompson	Human	Human	JM_06/25	PRJEB39546
1458	SAL_BB2909AA	ST193431		2019	United Kingdom	SAMN13332184	SRS5687405	SRP042645	Thompson	Human	Human	839927	PRJNA248792
1459	SAL_BB2921AA	ST217373	Vermont	2015	United States	SAMN06115649	SRS5680999	SRP018785	Thompson	Environment	Plant	CFSAN032271	PRJNA186035
1460	SAL_BB4159AA	ST218253	Missouri	2019	United States	SAMN13514342	SRS5784574	SRP040648	Thompson	Livestock	Bovine	FSIS11926335	PRJNA242847
1461	SAL_BB4968AA	ST219826		2008	Ireland	SAMEA7113816	ERS4874363	ERP123079	Thompson (pred.)	Human	Human	MC_08-0614	PRJEB39546
1462	SAL_BB6436AA	ST220171		2019	United Kingdom	SAMN13659138	SRS5869997	SRP042645	Thompson	Human	Human	857226	PRJNA248792
1463	SAL_BB7118AA	ST220660	Kansas	2019	United States	SAMN13556197	SRS5822863	SRP063697	['Thompson',	Poultry	Poultry	CVM N19S1029	PRJNA292661
1464	SAL_BB7119AA	ST195424	Kansas	2019	United States	SAMN13556196	SRS5822862	SRP063697	['Thompson',	Poultry	Poultry	CVM N19S1028	PRJNA292661
1465	SAL_BB7641AA	ST220759		2019	United Kingdom	SAMN13704664	SRS5926952	SRP042645	Thompson	Human	Human	863383	PRJNA248792
1466	SAL_BB8246AA	ST221223		2006	Ireland	SAMEA7115109	ERS4875654	ERP123079	Thompson	Human	Human	MC_06-0596	PRJEB39546
1467	SAL_BB8265AA	ST221177		2008	Ireland	SAMEA7114124	ERS4874671	ERP123079	Thompson	Human	Human	MC_08-0166	PRJEB39546
1468	SAL_BB8300AA	ST221179		2005	Ireland	SAMEA7115120	ERS4875665	ERP123079	Thompson	Human	Human	MC_05-0774	PRJEB39546
1469	SAL_BB8306AA	ST221177		2007	Ireland	SAMEA7115122	ERS4875667	ERP123079	Thompson	Human	Human	MC_07-1103	PRJEB39546
1470	SAL_BB8328AA	ST221156		2006	Ireland	SAMEA7114150	ERS4874697	ERP123079	Thompson	Human	Human	MC_06-0552	PRJEB39546
1471	SAL_BB8365AA	ST221127		2008	Ireland	SAMEA7114222	ERS4874768	ERP123079	Thompson	Human	Human	MC_08-0917	PRJEB39546
1472	SAL_BB8370AA	ST221124		2004	Ireland	SAMEA7114165	ERS4874712	ERP123079	Thompson	Human	Human	MC_04-0948	PRJEB39546
1473	SAL_BB8387AA	ST221118		2007	Ireland	SAMEA7113573	ERS4874120	ERP123079	Thompson	Human	Human	MC_07-0788	PRJEB39546
1474	SAL_BB8416AA	ST221091		2004	Ireland	SAMEA7113590	ERS4874137	ERP123079	Thompson	Human	Human	MC_04-0789	PRJEB39546
1475	SAL_BB8497AA	ST221610		2019	United Kingdom	SAMN13750029	SRS5954291	SRP042645	Thompson	Human	Human	865056	PRJNA248792
1476	SAL_BB9302AA	ST222133	Sinaloa	2008	Mexico				Thompson	Environment	Water/River	C-THO08001
1477	SAL_BB9324AA	ST148232	Sinaloa	2008	Mexico				Thompson	Environment	Water/River	C-THO08002
1478	SAL_CB0207AA	ST225165		2020	United Kingdom	SAMN14085318	SRS6132660	SRP042645	Thompson	Human	Human	884417	PRJNA248792
1479	SAL_CB0645AA	ST224752	Maryland	2018	United States	SAMN14009999	SRS6109093	SRP247421	Thompson (Predicted)	Environment	Water/River	CNSV-T29-MA10-TT-0.1-B	PRJNA578395
1480	SAL_CB0665AA	ST224763	Maryland	2018	United States	SAMN14008730	SRS6108964	SRP247421	Thompson (Predicted)	Environment	Water/River	CNSV-T29-MA10-RV-0.1-A	PRJNA578395
1481	SAL_CB0809AA	ST224515	Maryland	2018	United States	SAMN14008499	SRS6108823	SRP247421	Thompson (Predicted)	Environment	Water/River	CNSV-T29-MA10-RV-1-A	PRJNA578395
1482	SAL_CB0827AA	ST224529	Pennsylvania	2018	United States	SAMN14008486	SRS6108802	SRP018785	Thompson (Predicted)	Environment	Water/River	CFSAN094729	PRJNA186035
1483	SAL_CB0835AA	ST224472	Pennsylvania	2018	United States	SAMN14008357	SRS6108489	SRP018785	Thompson (Predicted)	Environment	Water/River	CFSAN094728	PRJNA186035
1484	SAL_CB1007AA	ST111002	Kentucky	2018	United States	SAMN13996914	SRS6100769	SRP018785	Thompson (Predicted)	Environment	Water/River	CFSAN101259	PRJNA186035
1485	SAL_CB1155AA	ST224260	Mississippi	2020	United States	SAMN13977505	SRS6097126	SRP062916	Thompson	Poultry	Poultry	FSIS12028130	PRJNA292666
1486	SAL_CB1432AA	ST223994	New Jersey	2020	United States	SAMN13930212	SRS6068490	SRP040648	Thompson	Poultry	Poultry	FSIS32003191	PRJNA242847
1487	SAL_CB1637AA	ST223806	Idaho	2020	United States	SAMN13923382	SRS6062614	SRP040648	Thompson	Aquatic Animal	Fish	FSIS32003160	PRJNA242847
1488	SAL_CB2326AA	ST223313	California	2019	United States	SAMN13836533	SRS5985245	SRP040648	Thompson	Poultry	Poultry	FSIS32003128	PRJNA242847
1489	SAL_CB2469AA	ST223137		2019	United Kingdom	SAMN13825637	SRS5979605	SRP042645	Thompson	Human	Human	866422	PRJNA248792
1490	SAL_CB2520AA	ST223096	Kentucky	2018	United States	SAMN13822023	SRS5977362	SRP018785	Thompson (Predicted)	Environment	Water/River	CFSAN101258	PRJNA186035
1491	SAL_CB2850AA	ST225331		2020	United Kingdom	SAMN14121404	SRS6155809	SRP042645	Thompson	Food	ND/Others	886605	PRJNA248792
1492	SAL_CB2980AA	ST225370	Oklahoma	2019	United States	SAMN14125537	SRS6159690	SRP125340	Thompson	Livestock	Bovine	SAL-19-VL-SD-OK-0009	PRJNA316457
1493	SAL_CB3407AA	ST225732	New Jersey	2020	United States	SAMN14160984	SRS6195053	SRP040648	Thompson	Poultry	Poultry	FSIS12028677	PRJNA242847
1494	SAL_CB3486AA	ST225727	New Jersey	2020	United States	SAMN14146193	SRS6179185	SRP040648	Thompson	Poultry	Poultry	FSIS32003325	PRJNA242847
1495	SAL_CB3597AA	ST225611	Pennsylvania	2018	United States	SAMN14145668	SRS6178630	SRP018785	Thompson (Predicted)	Environment	Water/River	CFSAN094899	PRJNA186035
1496	SAL_CB3598AA	ST225612	Pennsylvania	2018	United States	SAMN14145669	SRS6178629	SRP018785	Thompson (Predicted)	Environment	Water/River	CFSAN094900	PRJNA186035
1497	SAL_CB3614AA	ST225612	Pennsylvania	2018	United States	SAMN14145643	SRS6178534	SRP018785	Thompson (Predicted)	Environment	Water/River	CFSAN094901	PRJNA186035
1498	SAL_CB3617AA	ST225583	Pennsylvania	2018	United States	SAMN14145506	SRS6177954	SRP018785	Thompson (Predicted)	Environment	Water/River	CFSAN094827	PRJNA186035
1499	SAL_CB3625AA	ST225589	Pennsylvania	2018	United States	SAMN14145520	SRS6177943	SRP018785	Thompson (Predicted)	Environment	Water/River	CFSAN094819	PRJNA186035
1500	SAL_CB3629AA	ST225566	Pennsylvania	2018	United States	SAMN14145471	SRS6177845	SRP018785	Thompson (Predicted)	Environment	Water/River	CFSAN094830	PRJNA186035
1501	SAL_CB3632AA	ST225567	Pennsylvania	2018	United States	SAMN14145492	SRS6177503	SRP018785	Thompson (Predicted)	Environment	Water/River	CFSAN094829	PRJNA186035
1502	SAL_CB3649AA	ST225559	Pennsylvania	2018	United States	SAMN14145476	SRS6177481	SRP018785	Thompson (Predicted)	Environment	Water/River	CFSAN094831	PRJNA186035
1503	SAL_CB3651AA	ST225561	Pennsylvania	2018	United States	SAMN14145452	SRS6177043	SRP018785	Thompson (Predicted)	Environment	Water/River	CFSAN094816	PRJNA186035
1504	SAL_CB3653AA	ST225562	Pennsylvania	2018	United States	SAMN14145465	SRS6177039	SRP018785	Thompson (Predicted)	Environment	Water/River	CFSAN094817	PRJNA186035
1505	SAL_CB3659AA	ST225552	Pennsylvania	2018	United States	SAMN14145435	SRS6177026	SRP018785	Thompson (Predicted)	Environment	Water/River	CFSAN094843	PRJNA186035
1506	SAL_CB3661AA	ST225553	Pennsylvania	2018	United States	SAMN14145436	SRS6177025	SRP018785	Thompson (Predicted)	Environment	Water/River	CFSAN094832	PRJNA186035
1507	SAL_CB3664AA	ST225543	Pennsylvania	2018	United States	SAMN14145439	SRS6177021	SRP018785	Thompson (Predicted)	Environment	Water/River	CFSAN094842	PRJNA186035
1508	SAL_CB3665AA	ST225542	Pennsylvania	2018	United States	SAMN14145437	SRS6177019	SRP018785	Thompson (Predicted)	Environment	Water/River	CFSAN094844	PRJNA186035
1509	SAL_CB3740AA	ST225864		2018	Chile	SAMN14167312	SRS6201052	SRP070772	Thompson	Food	Avian	Burnett-PUCV3	PRJNA298359
1510	SAL_CB3866AA	ST226114	Maryland	2018	United States	SAMN14207572	SRS6215909	SRP247421	Thompson (Predicted)	Environment	Water/River	CNSV-T34-MA04-RV-10-A	PRJNA578395
1511	SAL_CB3888AA	ST224752	Maryland	2018	United States	SAMN14207188	SRS6215809	SRP247421	Thompson (Predicted)	Environment	Water/River	CNSV-T33-MA10-RV-10-C	PRJNA578395
1512	SAL_CB3890AA	ST75043	Maryland	2018	United States	SAMN14207199	SRS6215803	SRP247421	Thompson (Predicted)	Environment	Water/River	CNSV-T34-MA04-TT-10-A	PRJNA578395
1513	SAL_CB4557AA	ST226660	California	2020	United States	SAMN14259537	SRS6239193	SRP040648	Thompson	Poultry	Poultry	FSIS32003399	PRJNA242847
1514	SAL_CB4559AA	ST226631	Alabama	2020	United States	SAMN14259528	SRS6239190	SRP040648	Thompson	Poultry	Poultry	FSIS32003390	PRJNA242847
1515	SAL_CB4613AA	ST226629	Arkansas	2020	United States	SAMN14257782	SRS6237952	SRP040648	Thompson	Poultry	Poultry	FSIS12028820	PRJNA242847
1516	SAL_CB5407AA	ST227413	New Jersey	2020	United States	SAMN14308496	SRS6267826	SRP040648	Thompson	Poultry	Poultry	FSIS12029072	PRJNA242847
1517	SAL_CB5957AA	ST55443	New Jersey	2020	United States	SAMN14360273	SRS6305633	SRP040648	Thompson	Poultry	Poultry	FSIS32003424	PRJNA242847
1518	SAL_CB6457AA	ST228148	Alabama	2020	United States	SAMN14381817	SRS6322914	SRP040648	Thompson	Poultry	Poultry	FSIS32003441	PRJNA242847
1519	SAL_CB7492AA	ST224752	Maryland	2018	United States	SAMN14453554	SRS6380550	SRP247421	Thompson (Predicted)	Environment	Water/River	CNSV-T33-MA10-TT-10-A	PRJNA578395
1520	SAL_CB7500AA	ST224752	Maryland	2018	United States	SAMN14453524	SRS6380542	SRP247421	Thompson (Predicted)	Environment	Water/River	CNSV-T33-MA10-RV-10-A	PRJNA578395
1521	SAL_CB7501AA	ST224752	Maryland	2018	United States	SAMN14453526	SRS6380541	SRP247421	Thompson (Predicted)	Environment	Water/River	CNSV-T33-MA10-TT-10-C	PRJNA578395
1522	SAL_CB9022AA	ST230566	Texas	2008	United States	SAMN08514309	SRS6440861	SRP255549	Thompson	Livestock	Bovine	95	PRJNA433689
1523	SAL_CB9047AA	ST230460	Texas	2008	United States	SAMN08514286	SRS6440837	SRP255549	Thompson	Livestock	Bovine	72	PRJNA433689
1524	SAL_CB9087AA	ST230424	Texas	2007	United States	SAMN08514250	SRS6440796	SRP255549	Thompson	Livestock	Bovine	36	PRJNA433689
1525	SAL_CB9221AA	ST230509	Texas	2010	United States	SAMN08514354	SRS6440661	SRP255549	Thompson	Livestock	Bovine	140	PRJNA433689
1526	SAL_DB0747AA	ST231963	Pennsylvania	2019	United States	SAMN14783707	SRS6576722	SRP018785	Thompson (Predicted)	Environment	Water/River	CFSAN094501	PRJNA186035
1527	SAL_DB1432AA	ST232245	Shanghai	2011	China	SAMN11979405			Thompson	Human	Human	SH11G0791	PRJNA224116
1528	SAL_DB2387AA	ST169928		1905		SAMN14979486	SRS6688989	SRP262570	Thompson	Food	Plant	3037	PRJNA634019
1529	SAL_DB3727AA	ST234207	Arkansas	2020	United States	SAMN15104113	SRS6774369	SRP040648	Thompson	Poultry	Poultry	FSIS12031042	PRJNA242847
1530	SAL_DB4417AA	ST234408	Scotland	2020	United Kingdom				Thompson	Human		SMG-20-1024
1531	SAL_DB4938AA	ST234927	Sichuan	2010	China				Thompson	Poultry	Poultry	QLUY408
1532	SAL_DB4943AA	ST234927	Sichuan	2010	China				Thompson	Poultry	Poultry	QLUY412
1533	SAL_DB4947AA	ST234929	Sichuan	2010	China				Thompson	Poultry	Poultry	QLUY415
1534	SAL_DB5882AA	ST235535	Sichuan	2010	China				Thompson	Poultry	Poultry	QLUY419
1535	SAL_DB6027AA	ST235708	Beijing	2010	China				Thompson	Poultry	Poultry	QLULB2
1536	SAL_DB6029AA	ST235706	Shanghai	2006	China				Thompson	Poultry	Poultry		QLULB6
1537	SAL_DB6031AA	ST235709	Shanxi	2011	China				Thompson	Poultry	Poultry		QLULB5
1538	SAL_DB6041AA	ST235715	Beijing	2010	China				Thompson	Poultry	Poultry	QLULD4
1539	SAL_DB6271AA	ST236143		2020	United Kingdom	SAMN15468598	SRS6962563	SRP042645	Thompson	Human	Human	959524	PRJNA248792
1540	SAL_DB6432AA	ST234927	Shanxi	2006	China				Thompson	Poultry	Poultry	QLULN1
1541	SAL_DB6444AA	ST236249	Sichuan	2010	China				Thompson	Poultry	Poultry	QLULM7
1542	SAL_DB6592AA	ST236311	Henan	2010	China				Thompson	Poultry	Poultry	QLUY703
1543	SAL_DB6612AA	ST236324	Beijing	2012	China				Thompson	Poultry	Poultry	QLULR4
1544	SAL_DB6616AA	ST236324	Beijing	2009	China				Thompson	Human	Human	QLULY5
1545	SAL_DB6656AA	ST236398	Shanghai	2009	China				Thompson	Poultry	Poultry	QLUY930
1546	SAL_DB6693AA	ST236445	Beijing	2010	China				Thompson	Poultry	Poultry	QLUY102
1547	SAL_DB6694AA	ST236444	Beijing	2010	China				Thompson	Poultry	Poultry	QLUY103
1548	SAL_DB6697AA	ST236440	Beijing	2010	China				Thompson	Poultry	Poultry	QLUY105
1549	SAL_DB7137AA	ST236758		2020	United Kingdom	SAMN15569742	SRS7028053	SRP042645	Thompson	Human	Human	963010	PRJNA248792
1550	SAL_DB8591AA	ST241354				SAMN11822650	SRS4820555	SRP126138	Thompson			PIR02279	PRJNA420913
1551	SAL_DB8647AA	ST241402				SAMN11822687	SRS4820499	SRP126138	Thompson			PIR02316	PRJNA420913
1552	SAL_DB8675AA	ST241444				SAMN11822665	SRS4820471	SRP126138	Thompson			PIR02294	PRJNA420913
1553	SAL_DB9322AA	ST238424	Mississippi	2019	United States	SAMN15748028	SRS7158407	SRP090352	Thompson	Poultry	Poultry	SAL-19-VL-NY-MS-0036	PRJNA324570
1554	SAL_EB0645AA	ST240348		2020	United Kingdom	SAMN15867535	SRS7233579	SRP042645	Thompson	Human	Human	975187	PRJNA248792
1555	SAL_EB1336AA	ST240442		2020	United Kingdom	SAMN15902319	SRS7258373	SRP042645	Thompson	Human	Human	977206	PRJNA248792
1556	SAL_EB1889AA	ST240978	North Carolina	2020	United States	SAMN15969398	SRS7311045	SRP062916	Thompson	Livestock	Swine	FSIS12032990	PRJNA292666
1557	SAL_EB2425AA	ST241479		2020	United Kingdom	SAMN16063820	SRS7325902	SRP042645	Thompson	Human	Human	981120	PRJNA248792
1558	SAL_EB4450AA	ST243140		2017	Canada	SAMN16192614	SRS7409758	SRP199206	Thompson	Human	Human	PNCS013405	PRJNA543337
1559	SAL_EB5246AA	ST244126		2014	Canada	SAMN16265184	SRS7448214	SRP199206	Thompson	Human	Human	PNCS012905	PRJNA543337
1560	SAL_EB5248AA	ST243957		2014	Canada	SAMN16265165	SRS7448212	SRP199206	Thompson	Human	Human	PNCS012885	PRJNA543337
1561	SAL_EB5252AA	ST243955		2014	Canada	SAMN16265182	SRS7448208	SRP199206	Thompson	Human	Human	PNCS012903	PRJNA543337
1562	SAL_EB5279AA	ST7878		2014	Canada	SAMN16265179	SRS7447107	SRP199206	Thompson	Human	Human	PNCS012900	PRJNA543337
1563	SAL_EB5283AA	ST243982		2014	Canada	SAMN16265178	SRS7447103	SRP199206	Thompson	Human	Human	PNCS012899	PRJNA543337
1564	SAL_EB5285AA	ST243980		2014	Canada	SAMN16265161	SRS7447101	SRP199206	Thompson	Human	Human	PNCS007377	PRJNA543337
1565	SAL_EB5287AA	ST243993		2014	Canada	SAMN16265175	SRS7447099	SRP199206	Thompson	Human	Human	PNCS012897	PRJNA543337
1566	SAL_EB5289AA	ST243990		2014	Canada	SAMN16265166	SRS7447097	SRP199206	Thompson	Human	Human	PNCS012882	PRJNA543337
1567	SAL_EB5293AA	ST243983		2014	Canada	SAMN16265167	SRS7447093	SRP199206	Thompson	Human	Human	PNCS012886	PRJNA543337
1568	SAL_EB5303AA	ST243996	Ontario	2019	Canada	SAMN16129495	SRS7447048	SRP246143	Thompson	Livestock	Bovine	SAL-19-VL-ON-ON-0027	PRJNA503850
1569	SAL_EB6365AA	ST200388		2019	United Kingdom	SAMN16364415	SRS7473953	SRP042645	Thompson	Human	Human	801138	PRJNA248792
1570	SAL_EB6469AA	ST162273		2018	United Kingdom	SAMN16364308	SRS7473849	SRP042645	Thompson	Human	Human	652090	PRJNA248792
1571	SAL_EB8019AA	ST246597	New York	2020	United States	SAMN16481014	SRS7537736	SRP224663	Thompson	Livestock	Bovine	SAL-20-VL-WA-NY-0014	PRJNA481328
1572	SAL_FB0231AA	ST248001		2020	United Kingdom	SAMN16665069	SRS7648283	SRP042645	Thompson	Human	Human	1016151	PRJNA248792
1573	SAL_FB0742AA	ST248394		2017	Canada	SAMN16674881	SRS7680289	SRP199206	Thompson	Human	Human	PNCS013127	PRJNA543337
1574	SAL_FB0770AA	ST248346	Alabama	2020	United States	SAMN16722606	SRS7679940	SRP062916	Thompson	Poultry	Poultry	FSIS12035510	PRJNA292666
1575	SAL_FB2294AA	ST249603		2014	Canada	SAMN16912448	SRS7786257	SRP199206	Thompson	Human	Human	PNCS010191	PRJNA543337
1576	SAL_FB2308AA	ST249605		2014	Canada	SAMN16912450	SRS7786239	SRP199206	Thompson	Human	Human	PNCS010223	PRJNA543337
1577	SAL_FB2310AA	ST249611		2014	Canada	SAMN16912431	SRS7786238	SRP199206	Thompson	Human	Human	PNCS010114	PRJNA543337
1578	SAL_FB2405AA	ST249716		2014	Canada	SAMN16912449	SRS7786242	SRP199206	Thompson	Human	Human	PNCS010217	PRJNA543337
1579	SAL_FB3164AA	ST7878		2018	Canada	SAMN16970380	SRS7836110	SRP199206	Thompson	Human	Human	PNCS011830	PRJNA543337
1580	SAL_FB3192AA	ST250401		2018	Canada	SAMN16972399	SRS7836082	SRP199206	Thompson	Human	Human	PNCS012051	PRJNA543337
1581	SAL_FB3298AA	ST250318	Minnesota	2020	United States	SAMN17006562	SRS7835467	SRP040648	Thompson	Livestock	Bovine	FSIS12036167	PRJNA242847
1582	SAL_FB3633AA	ST7878		2014	Canada	SAMN17016171	SRS7841522	SRP199206	Thompson	Human	Human	PNCS010219	PRJNA543337
1583	SAL_FB3636AA	ST250738		2014	Canada	SAMN17016170	SRS7841519	SRP199206	Thompson	Human	Human	PNCS010204	PRJNA543337
1584	SAL_FB3637AA	ST249716		2014	Canada	SAMN17016168	SRS7841518	SRP199206	Thompson	Human	Human	PNCS010169	PRJNA543337
1585	SAL_FB3638AA	ST7878		2014	Canada	SAMN17016169	SRS7841517	SRP199206	Thompson	Human	Human	PNCS010188	PRJNA543337
1586	SAL_FB3642AA	ST7878		2014	Canada	SAMN17016167	SRS7841513	SRP199206	Thompson	Human	Human	PNCS010164	PRJNA543337
1587	SAL_FB3645AA	ST250740		2014	Canada	SAMN17016173	SRS7841510	SRP199206	Thompson	Human	Human	PNCS010279	PRJNA543337
1588	SAL_FB3646AA	ST7878		2014	Canada	SAMN17016172	SRS7841509	SRP199206	Thompson	Human	Human	PNCS010233	PRJNA543337
1589	SAL_FB3880AA	ST251032		2020	United Kingdom	SAMN17033207	SRS7852490	SRP042645	Thompson	Human	Human	1041375	PRJNA248792
1590	SAL_FB4440AA	ST251693	California	2020	United States	SAMN17080005	SRS7874999	SRP040648	Thompson	Poultry	Poultry	FSIS32004300	PRJNA242847
1591	SAL_FB7094AA	ST254094		2018	Canada	SAMN17086055	SRS8006091	SRP199206	Thompson	Human	Human	PNCS014242	PRJNA543337
1592	SAL_FB8159AA	ST255754		2012	Canada	SAMN17257882	SRS8087805	SRP199206	Thompson	Human	Human	PNCS007352	PRJNA543337
1593	SAL_FB9527AA	ST257859		2020	United States	SAMN17015293	SRS7840470	SRP040281	Thompson			PNUSAS183563	PRJNA230403
1594	SAL_FB9631AA	ST257809		2020	United States	SAMN16810925	SRS7723385	SRP040281	Thompson			PNUSAS181012	PRJNA230403
1595	SAL_GB0192AA	ST257239		2020	United States	SAMN16562984	SRS7592385	SRP040281	Thompson			PNUSAS174404	PRJNA230403
1596	SAL_GB0203AA	ST256912		2020	United States	SAMN16562969	SRS7592374	SRP040281	Thompson			PNUSAS173733	PRJNA230403
1597	SAL_GB0233AA	ST256778		2020	United States	SAMN16562897	SRS7592343	SRP040281	Thompson			PNUSAS174418	PRJNA230403
1598	SAL_GB0261AA	ST256654		2020	United States	SAMN16533277	SRS7574621	SRP040281	Thompson			PNUSAS177040	PRJNA230403
1599	SAL_GB0302AA	ST256696		2020	United States	SAMN16532708	SRS7573846	SRP040281	Thompson			PNUSAS176853	PRJNA230403
1600	SAL_GB0366AA	ST256753		2020	United States	SAMN16495446	SRS7548376	SRP040281	Thompson			PNUSAS176272	PRJNA230403
1601	SAL_GB0708AA	ST258051		2010	Canada	SAMN17727203	SRS8168980	SRP199206	Thompson	Human	Human	PNCS007085	PRJNA543337
1602	SAL_GB1358AA	ST258731		2017	Canada	SAMN17720418	SRS8182551	SRP199206	Thompson	Wild Animal	Avian	PNCS009719	PRJNA543337
1603	SAL_GB1370AA	ST258741		2017	Canada	SAMN17720417	SRS8182536	SRP199206	Thompson	Wild Animal	Avian	PNCS009718	PRJNA543337
1604	SAL_GB1881AA	ST259256	Pennsylvania	2018	United States	SAMN17813976	SRS8206155	SRP095363	Thompson	Livestock	Bovine	SAL-18-VL-NY-UP-NBC-0017	PRJNA325243
1605	SAL_GB1951AA	ST259298	North Carolina	2021	United States	SAMN17814229	SRS8205782	SRP040648	Thompson	Poultry	Poultry	FSIS12137642	PRJNA242847
1606	SAL_GB2061AA	ST259233		2002	Canada	SAMN17720513	SRS8188448	SRP199206	Thompson	Human	Human	PNCS007023	PRJNA543337
1607	SAL_GB2242AA	ST259788		2021	United States	SAMN17834110	SRS8211796	SRP040281	Thompson			PNUSAS191698	PRJNA230403
1608	SAL_GB2268AA	ST259682		2021	United States	SAMN17833651	SRS8211303	SRP040281	Thompson			PNUSAS191629	PRJNA230403
1609	SAL_GB2560AA	ST259880		2021	United States	SAMN17840235	SRS8218973	SRP040281	Thompson			PNUSAS191851	PRJNA230403
1610	SAL_GB2753AA	ST260117		2018	Canada	SAMN17840460	SRS8235130	SRP199206	Thompson	Human	Human	PNCS010787	PRJNA543337
1611	SAL_GB3042AA	ST260352		2021	United Kingdom	SAMN17927344	SRS8268453	SRP042645	Thompson	Human	Human	1096128	PRJNA248792
1612	SAL_GB3117AA	ST260370		2021	United States	SAMN17967343	SRS8276054	SRP040281	Thompson			PNUSAS192203	PRJNA230403
1613	SAL_GB3323AA	ST260538		2014	Canada	SAMN17978341	SRS8285841	SRP199206	Thompson	Human	Human	PNCS001874	PRJNA543337
1614	SAL_GB3577AA	ST260904		2017	Canada	SAMN17935461	SRS8300701	SRP199206	Thompson	Human	Human	PNCS004725	PRJNA543337
1615	SAL_GB3763AA	ST260862		2017	Canada	SAMN17937174	SRS8300974	SRP199206	Thompson	Human	Human	PNCS004545	PRJNA543337
1616	SAL_GB4107AA	ST261976		2017	Canada	SAMN18051711	SRS8325083	SRP199206	Thompson	Human	Human	PNCS004440	PRJNA543337
1617	SAL_GB4139AA	ST261919		2017	Canada	SAMN18051675	SRS8324821	SRP199206	Thompson	Human	Human	PNCS004576	PRJNA543337
1618	SAL_GB4155AA	ST261931		2017	Canada	SAMN18051695	SRS8324805	SRP199206	Thompson	Human	Human	PNCS003124	PRJNA543337
1619	SAL_GB4309AA	ST261667		2017	Canada	SAMN18047824	SRS8320898	SRP199206	Thompson	Human	Human	PNCS003044	PRJNA543337
1620	SAL_GB5253AA	ST262663		2017	Canada	SAMN18148216	SRS8388161	SRP199206	Thompson	Human	Human	PNCS003724	PRJNA543337
1621	SAL_GB5258AA	ST262723		2017	Canada	SAMN18148217	SRS8388156	SRP199206	Thompson	Human	Human	PNCS004719	PRJNA543337
1622	SAL_GB5294AA	ST262680		2017	Canada	SAMN18075699	SRS8387642	SRP199206	Thompson	Human	Human	PNCS003591	PRJNA543337
1623	SAL_GB5315AA	ST262610		2017	Canada	SAMN18075698	SRS8387621	SRP199206	Thompson	Human	Human	PNCS003585	PRJNA543337
1624	SAL_GB5589AA	ST262489		2017	Canada	SAMN18075639	SRS8380743	SRP199206	Thompson	Human	Human	PNCS003549	PRJNA543337
1625	SAL_GB5653AA	ST262423		2017	Canada	SAMN18074189	SRS8378996	SRP199206	Thompson	Human	Human	PNCS004591	PRJNA543337
1626	SAL_GB5720AA	ST262360		2017	Canada	SAMN18074148	SRS8378846	SRP199206	Thompson	Human	Human	PNCS003458	PRJNA543337
1627	SAL_GB5828AA	ST262323		2017	Canada	SAMN18072473	SRS8372517	SRP199206	Thompson	Human	Human	PNCS003398	PRJNA543337
1628	SAL_GB6012AA	ST262199		2017	Canada	SAMN18072422	SRS8352409	SRP199206	Thompson	Human	Human	PNCS002834	PRJNA543337
1629	SAL_GB6017AA	ST109144		2017	Canada	SAMN18072407	SRS8352405	SRP199206	Thompson	Human	Human	PNCS002833	PRJNA543337
1630	SAL_GB6018AA	ST262283		2017	Canada	SAMN18072406	SRS8352404	SRP199206	Thompson	Human	Human	PNCS004679	PRJNA543337
1631	SAL_GB6071AA	ST262131		2017	Canada	SAMN18059809	SRS8352259	SRP199206	Thompson	Human	Human	PNCS003295	PRJNA543337
1632	SAL_GB6085AA	ST262140		2017	Canada	SAMN18072352	SRS8352246	SRP199206	Thompson	Human	Human	PNCS003310	PRJNA543337
1633	SAL_GB6282AA	ST261991		2017	Canada	SAMN18051747	SRS8340350	SRP199206	Thompson	Human	Human	PNCS003174	PRJNA543337
1634	SAL_GB6363AA	ST256902							Thompson			2019.46
1635	SAL_GB6733AA	ST262758		2017	Canada	SAMN18148238	SRS8398847	SRP199206	Thompson	Human	Human	PNCS003731	PRJNA543337
1636	SAL_GB7161AA	ST263239		2017	Canada	SAMN18148359	SRS8438336	SRP199206	Thompson	Human	Human	PNCS003832	PRJNA543337
1637	SAL_GB7197AA	ST263186		2017	Canada	SAMN18148311	SRS8434351	SRP199206	Thompson	Human	Human	PNCS003812	PRJNA543337
1638	SAL_GB7261AA	ST263161		2021	United States	SAMN18242697	SRS8423358	SRP040281	Thompson			PNUSAS194442	PRJNA230403
1639	SAL_GB7305AA	ST263128		2017	Canada	SAMN18148256	SRS8415035	SRP199206	Thompson	Human	Human	PNCS003759	PRJNA543337
1640	SAL_GB7310AA	ST263130		2017	Canada	SAMN18148275	SRS8415030	SRP199206	Thompson	Human	Human	PNCS004726	PRJNA543337
1641	SAL_GB7567AA	ST263623		2017	Canada	SAMN17808931	SRS8461810	SRP199206	Thompson	Human	Human	PNCS009559	PRJNA543337
1642	SAL_GB7825AA	ST263933		2017	Canada	SAMN18148774	SRS8474906	SRP199206	Thompson	Human	Human	PNCS004095	PRJNA543337
1643	SAL_GB7841AA	ST260862		2017	Canada	SAMN18148775	SRS8474890	SRP199206	Thompson	Human	Human	PNCS004091	PRJNA543337
1644	SAL_GB7854AA	ST263941		2017	Canada	SAMN18059803	SRS8474185	SRP199206	Thompson	Human	Human	PNCS003292	PRJNA543337
1645	SAL_GB7915AA	ST250738		2017	Canada	SAMN18148722	SRS8473912	SRP199206	Thompson	Human	Human	PNCS004751	PRJNA543337
1646	SAL_GB7923AA	ST263799		2017	Canada	SAMN18148723	SRS8473904	SRP199206	Thompson	Human	Human	PNCS004051	PRJNA543337
1647	SAL_GB8192AA	ST264911		2017	Canada	SAMN18289951	SRS8493616	SRP199206	Thompson	Human	Human	PNCS004413	PRJNA543337
1648	SAL_GB8334AA	ST264753		2017	Canada	SAMN18289629	SRS8490351	SRP199206	Thompson	Human	Human	PNCS004218	PRJNA543337
1649	SAL_GB8436AA	ST262723		2017	Canada	SAMN18289569	SRS8489675	SRP199206	Thompson	Human	Human	PNCS004766	PRJNA543337
1650	SAL_GB8463AA	ST263239		2017	Canada	SAMN18289564	SRS8489648	SRP199206	Thompson	Human	Human	PNCS004158	PRJNA543337
1651	SAL_GB9314AA	ST264937		2017	Canada	SAMN18314315	SRS8527084	SRP199206	Thompson	Human	Human	PNCS002925	PRJNA543337
1652	SAL_GB9559AA	ST265076		2018	Canada	SAMN18314401	SRS8544071	SRP199206	Thompson	Human	Human	PNCS005225	PRJNA543337
1653	SAL_GB9735AA	ST250738		2018	Canada	SAMN18314362	SRS8527625	SRP199206	Thompson	Human	Human	PNCS005189	PRJNA543337
1654	SAL_HB0436AA	ST7878		2014	Canada	SAMN18492410	SRS8589389	SRP199206	Thompson	Human	Human	PNCS001868	PRJNA543337
1655	SAL_HB0438AA	ST271221		2014	Canada	SAMN18492409	SRS8589387	SRP199206	Thompson	Human	Human	PNCS001862	PRJNA543337
1656	SAL_HB0443AA	ST7878		2014	Canada	SAMN18492411	SRS8589382	SRP199206	Thompson	Human	Human	PNCS001872	PRJNA543337
1657	SAL_HB0492AA	ST260862		2018	Canada	SAMN18314716	SRS8588733	SRP199206	Thompson	Human	Human	PNCS005281	PRJNA543337
1658	SAL_HB0575AA	ST270915		2012	Canada	SAMN18474912	SRS8575462	SRP199206	Thompson	Human	Human	PNCS001503	PRJNA543337
1659	SAL_HB0576AA	ST270916		2012	Canada	SAMN18474913	SRS8575461	SRP199206	Thompson	Human	Human	PNCS001505	PRJNA543337
1660	SAL_HB0778AA	ST271539		2021	United States	SAMN18585608	SRS8623210	SRP040281	Thompson			PNUSAS196596	PRJNA230403
1661	SAL_HB3941AA	ST260862		2018	Canada	SAMN18365545	SRS8670461	SRP199206	Thompson	Human	Human	PNCS005582	PRJNA543337
1662	SAL_HB4010AA	ST267311		2018	Canada	SAMN18673148	SRS8672002	SRP199206	Thompson	Human	Human	PNCS005622	PRJNA543337
1663	SAL_HB4219AA	ST267633		2018	Canada	SAMN18675214	SRS8687540	SRP199206	Thompson	Human	Human	PNCS005829	PRJNA543337
1664	SAL_HB4237AA	ST267646		2014	Canada	SAMN18715431	SRS8687340	SRP199206	Thompson	Human	Human	PNCS001883	PRJNA543337
1665	SAL_HB4239AA	ST7878		2014	Canada	SAMN18715429	SRS8687338	SRP199206	Thompson	Human	Human	PNCS001873	PRJNA543337
1666	SAL_HB4244AA	ST267650		2014	Canada	SAMN18715433	SRS8687333	SRP199206	Thompson	Human	Human	PNCS001884	PRJNA543337
1667	SAL_HB4245AA	ST7878		2014	Canada	SAMN18715434	SRS8687332	SRP199206	Thompson	Human	Human	PNCS001886	PRJNA543337
1668	SAL_HB4247AA	ST267652		2014	Canada	SAMN18715432	SRS8687330	SRP199206	Thompson	Human	Human	PNCS001885	PRJNA543337
1669	SAL_HB4268AA	ST267668		2018	Canada	SAMN18675228	SRS8687306	SRP199206	Thompson	Human	Human	PNCS005851	PRJNA543337
1670	SAL_HB4587AA	ST267777		2021	United States	SAMN18742053	SRS8703214	SRP040281	Thompson			PNUSAS197875	PRJNA230403
1671	SAL_HB4759AA	ST269343		2018	Canada	SAMN18742885	SRS8710467	SRP199206	Thompson	Human	Human	PNCS006675	PRJNA543337
1672	SAL_HB4805AA	ST268032		2018	Canada	SAMN18742848	SRS8710389	SRP199206	Thompson	Human	Human	PNCS006056	PRJNA543337
1673	SAL_HB4834AA	ST250738		2018	Canada	SAMN18675550	SRS8708076	SRP199206	Thompson	Human	Human	PNCS006041	PRJNA543337
1674	SAL_HB4973AA	ST267987		2018	Canada	SAMN18742947	SRS8715481	SRP199206	Thompson	Human	Human	PNCS006147	PRJNA543337
1675	SAL_HB4978AA	ST267987		2018	Canada	SAMN18742934	SRS8715476	SRP199206	Thompson	Human	Human	PNCS006492	PRJNA543337
1676	SAL_HB6482AA	ST269380		2018	Canada	SAMN18743277	SRS8784578	SRP199206	Thompson	Human	Human	PNCS005178	PRJNA543337
1677	SAL_HB6490AA	ST269385		2018	Canada	SAMN18743265	SRS8784570	SRP199206	Thompson	Human	Human	PNCS006343	PRJNA543337
1678	SAL_HB6493AA	ST269387		2018	Canada	SAMN18743259	SRS8784567	SRP199206	Thompson	Human	Human	PNCS006563	PRJNA543337
1679	SAL_HB6938AA	ST269737		2017	Canada	SAMN18820710	SRS8802416	SRP199206	Thompson	Human	Human	PNCS004876	PRJNA543337
1680	SAL_HB7196AA	ST269606		2017	Canada	SAMN18820683	SRS8804340	SRP199206	Thompson	Human	Human	PNCS004586	PRJNA543337
1681	SAL_HB7752AA	ST270498		2018	Canada	SAMN18906033	SRS8896868	SRP199206	Thompson	Human	Human	PNCS006822	PRJNA543337
1682	SAL_HB7778AA	ST270512		2018	Canada	SAMN18905992	SRS8896839	SRP199206	Thompson	Human	Human	PNCS005272	PRJNA543337
1683	SAL_HB7792AA	ST270522		2017	Canada	SAMN18905956	SRS8896819	SRP199206	Thompson	Human	Human	PNCS004111	PRJNA543337
1684	SAL_HB7810AA	ST7878		2017	Canada	SAMN18905945	SRS8896801	SRP199206	Thompson	Human	Human	PNCS004039	PRJNA543337
1685	SAL_HB7948AA	ST270640		2017	Canada	SAMN19006446	SRS8900419	SRP199206	Thompson	Human	Human	PNCS002866	PRJNA543337
1686	SAL_HB7966AA	ST270863		2017	Canada	SAMN19006447	SRS8900401	SRP199206	Thompson	Human	Human	PNCS004515	PRJNA543337
1687	SAL_HB8363AA	ST270853		2021	United States	SAMN19107160	SRS8926012	SRP040281	Thompson			PNUSAS201081	PRJNA230403
1688	SAL_HB8401AA	ST270846	North Carolina	2021	United States	SAMN19110605	SRS8931673	SRP040648	Thompson	Poultry	Poultry	FSIS12139602	PRJNA242847
1689	SAL_HB8714AA	ST271419		2018	Canada	SAMN19006534	SRS8957281	SRP199206	Thompson	Human	Human	PNCS005535	PRJNA543337
1690	SAL_HB8744AA	ST271438		2018	Canada	SAMN18906058	SRS8956964	SRP199206	Thompson	Human	Human	PNCS006067	PRJNA543337
1691	SAL_HB8752AA	ST271357		2018	Canada	SAMN18906053	SRS8956955	SRP199206	Thompson	Human	Human	PNCS006031	PRJNA543337
1692	SAL_HB8758AA	ST271362		2018	Canada	SAMN18906045	SRS8956949	SRP199206	Thompson	Human	Human	PNCS006825	PRJNA543337
1693	SAL_HB9053AA	ST271787		2018	Canada	SAMN19022699	SRS9003214	SRP199206	Thompson			PNCS012872	PRJNA543337
1694	SAL_HB9908AA	ST272284		2021	United States	SAMN19316969	SRS9050551	SRP040281	Thompson			PNUSAS202934	PRJNA230403
1695	SAL_IB0153AA	ST272557		2005	Canada	SAMN17949858	SRS9069869	SRP199206	Thompson	Human	Human	PNCS009464	PRJNA543337
1696	SAL_IB0154AA	ST272560		2012	Canada	SAMN18028586	SRS9069868	SRP199206	Thompson	Human	Human	PNCS001635	PRJNA543337
1697	SAL_IB0155AA	ST272558		2005	Canada	SAMN17949855	SRS9071364	SRP199206	Thompson	Human	Human	PNCS009439	PRJNA543337
1698	SAL_IB0156AA	ST272559		2012	Canada	SAMN18028602	SRS9069866	SRP199206	Thompson	Human	Human	PNCS001639	PRJNA543337
1699	SAL_IB0158AA	ST272558		2005	Canada	SAMN17949854	SRS9071362	SRP199206	Thompson	Human	Human	PNCS009437	PRJNA543337
1700	SAL_IB0159AA	ST7878		2012	Canada	SAMN18028613	SRS9071363	SRP199206	Thompson	Human	Human	PNCS001559	PRJNA543337
1701	SAL_IB0160AA	ST272619		2005	Canada	SAMN17949848	SRS9071361	SRP199206	Thompson	Human	Human	PNCS009431	PRJNA543337
1702	SAL_IB0161AA	ST272558		2005	Canada	SAMN17949853	SRS9069865	SRP199206	Thompson	Human	Human	PNCS009432	PRJNA543337
1703	SAL_IB0162AA	ST272558		2005	Canada	SAMN17949849	SRS9071359	SRP199206	Thompson	Human	Human	PNCS009433	PRJNA543337
1704	SAL_IB0163AA	ST272558		2005	Canada	SAMN17949852	SRS9071358	SRP199206	Thompson	Human	Human	PNCS009436	PRJNA543337
1705	SAL_IB0164AA	ST272561		2001	Canada	SAMN17949847	SRS9071360	SRP199206	Thompson	Human	Human	PNCS009441	PRJNA543337
1706	SAL_IB0165AA	ST272586		2005	Canada	SAMN17949850	SRS9071357	SRP199206	Thompson	Human	Human	PNCS009434	PRJNA543337
1707	SAL_IB0166AA	ST272587		2005	Canada	SAMN17949857	SRS9071354	SRP199206	Thompson	Human	Human	PNCS009462	PRJNA543337
1708	SAL_IB0167AA	ST272558		2005	Canada	SAMN17949851	SRS9071355	SRP199206	Thompson	Human	Human	PNCS009435	PRJNA543337
1709	SAL_IB0168AA	ST7878		2012	Canada	SAMN18028607	SRS9071356	SRP199206	Thompson	Human	Human	PNCS001556	PRJNA543337
1710	SAL_IB0169AA	ST272559		2012	Canada	SAMN18028601	SRS9071353	SRP199206	Thompson	Human	Human	PNCS001549	PRJNA543337
1711	SAL_IB0170AA	ST272560		2012	Canada	SAMN18028583	SRS9069863	SRP199206	Thompson	Human	Human	PNCS001634	PRJNA543337
1712	SAL_IB0171AA	ST7878		2012	Canada	SAMN18028612	SRS9069864	SRP199206	Thompson	Human	Human	PNCS001558	PRJNA543337
1713	SAL_IB0172AA	ST272560		2012	Canada	SAMN18028584	SRS9069861	SRP199206	Thompson	Human	Human	PNCS001637	PRJNA543337
1714	SAL_IB0498AA	ST272635		2012	Canada	SAMN18028639	SRS9080165	SRP199206	Thompson	Human	Human	PNCS001645	PRJNA543337
1715	SAL_IB0499AA	ST272637		2014	Canada	SAMN18044066	SRS9080164	SRP199206	Thompson	Human	Human	PNCS002098	PRJNA543337
1716	SAL_IB0500AA	ST272636		2012	Canada	SAMN18028615	SRS9080163	SRP199206	Thompson	Human	Human	PNCS001561	PRJNA543337
1717	SAL_IB0501AA	ST272638		2014	Canada	SAMN18820049	SRS9080162	SRP199206	Thompson	Human	Human	PNCS002134	PRJNA543337
1718	SAL_IB0502AA	ST272639		2014	Canada	SAMN18044091	SRS9080161	SRP199206	Thompson	Human	Human	PNCS002047	PRJNA543337
1719	SAL_IB0503AA	ST7878		2014	Canada	SAMN18044070	SRS9080160	SRP199206	Thompson	Human	Human	PNCS001950	PRJNA543337
1720	SAL_IB0504AA	ST7878		2014	Canada	SAMN18820051	SRS9080159	SRP199206	Thompson	Human	Human	PNCS001949	PRJNA543337
1721	SAL_IB0505AA	ST272640		2014	Canada	SAMN18820053	SRS9080158	SRP199206	Thompson	Human	Human	PNCS001956	PRJNA543337
1722	SAL_IB0506AA	ST7878		2012	Canada	SAMN18028617	SRS9080157	SRP199206	Thompson	Human	Human	PNCS001563	PRJNA543337
1723	SAL_IB0507AA	ST272642		2014	Canada	SAMN18044092	SRS9080156	SRP199206	Thompson	Human	Human	PNCS002125	PRJNA543337
1724	SAL_IB0508AA	ST272641		2014	Canada	SAMN18820040	SRS9080155	SRP199206	Thompson	Human	Human	PNCS001935	PRJNA543337
1725	SAL_IB0509AA	ST7878		2012	Canada	SAMN18028633	SRS9080154	SRP199206	Thompson	Human	Human	PNCS001582	PRJNA543337
1726	SAL_IB0510AA	ST272643		2014	Canada	SAMN18820052	SRS9080153	SRP199206	Thompson	Human	Human	PNCS002149	PRJNA543337
1727	SAL_IB0511AA	ST7878		2014	Canada	SAMN18820043	SRS9080152	SRP199206	Thompson	Human	Human	PNCS001945	PRJNA543337
1728	SAL_IB0512AA	ST7878		2012	Canada	SAMN18028630	SRS9080151	SRP199206	Thompson	Human	Human	PNCS001575	PRJNA543337
1729	SAL_IB0513AA	ST272644		2014	Canada	SAMN18044062	SRS9080150	SRP199206	Thompson	Human	Human	PNCS001921	PRJNA543337
1730	SAL_IB0514AA	ST7878		2014	Canada	SAMN18820054	SRS9080149	SRP199206	Thompson	Human	Human	PNCS001958	PRJNA543337
1731	SAL_IB0515AA	ST272645		2012	Canada	SAMN18028616	SRS9080148	SRP199206	Thompson	Human	Human	PNCS001560	PRJNA543337
1732	SAL_IB0516AA	ST272646		2012	Canada	SAMN18028627	SRS9080147	SRP199206	Thompson	Human	Human	PNCS001574	PRJNA543337
1733	SAL_IB0517AA	ST272648		2014	Canada	SAMN18820055	SRS9080146	SRP199206	Thompson	Human	Human	PNCS001960	PRJNA543337
1734	SAL_IB0518AA	ST7878		2014	Canada	SAMN18820041	SRS9080145	SRP199206	Thompson	Human	Human	PNCS001941	PRJNA543337
1735	SAL_IB0519AA	ST272647		2014	Canada	SAMN18044090	SRS9080144	SRP199206	Thompson	Human	Human	PNCS002016	PRJNA543337
1736	SAL_IB0520AA	ST7878		2014	Canada	SAMN18820050	SRS9080143	SRP199206	Thompson	Human	Human	PNCS001955	PRJNA543337
1737	SAL_IB0521AA	ST272649		2014	Canada	SAMN18820047	SRS9080142	SRP199206	Thompson	Human	Human	PNCS002132	PRJNA543337
1738	SAL_IB0522AA	ST272650		2014	Canada	SAMN18820044	SRS9080141	SRP199206	Thompson	Human	Human	PNCS001946	PRJNA543337
1739	SAL_IB0523AA	ST272651		2014	Canada	SAMN18820042	SRS9080140	SRP199206	Thompson	Human	Human	PNCS002131	PRJNA543337
1740	SAL_IB0524AA	ST272652		2014	Canada	SAMN18820048	SRS9080139	SRP199206	Thompson	Human	Human	PNCS001948	PRJNA543337
1741	SAL_IB0525AA	ST272653		2014	Canada	SAMN18044076	SRS9080138	SRP199206	Thompson	Human	Human	PNCS001966	PRJNA543337
1742	SAL_IB0526AA	ST272655		2014	Canada	SAMN18820045	SRS9080137	SRP199206	Thompson	Human	Human	PNCS002076	PRJNA543337
1743	SAL_IB1069AA	ST272928		2021	United States	SAMN19514083	SRS9118577	SRP040281	Thompson			PNUSAS204450	PRJNA230403
1744	SAL_IB1886AA	ST273584		2021	United States	SAMN19640637	SRS9163993	SRP040281	Thompson			PNUSAS205722	PRJNA230403
1745	SAL_IB1893AA	ST273588		2014	Canada	SAMN18820074	SRS9167334	SRP199206	Thompson	Human	Human	PNCS002143	PRJNA543337
1746	SAL_IB1894AA	ST273589		2014	Canada	SAMN18820062	SRS9167333	SRP199206	Thompson	Human	Human	PNCS001994	PRJNA543337
1747	SAL_IB1895AA	ST273590		2014	Canada	SAMN18820081	SRS9167332	SRP199206	Thompson	Human	Human	PNCS002024	PRJNA543337
1748	SAL_IB1896AA	ST273592		2014	Canada	SAMN18820072	SRS9167331	SRP199206	Thompson	Human	Human	PNCS002015	PRJNA543337
1749	SAL_IB1897AA	ST273591		2014	Canada	SAMN18820064	SRS9167329	SRP199206	Thompson	Human	Human	PNCS001997	PRJNA543337
1750	SAL_IB1898AA	ST7878		2014	Canada	SAMN18820070	SRS9167330	SRP199206	Thompson	Human	Human	PNCS002013	PRJNA543337
1751	SAL_IB1899AA	ST273593		2014	Canada	SAMN18820082	SRS9167328	SRP199206	Thompson	Human	Human	PNCS002029	PRJNA543337
1752	SAL_IB1900AA	ST273594		2014	Canada	SAMN18820066	SRS9167327	SRP199206	Thompson	Human	Human	PNCS002004	PRJNA543337
1753	SAL_IB1901AA	ST273591		2014	Canada	SAMN18820061	SRS9167326	SRP199206	Thompson	Human	Human	PNCS001989	PRJNA543337
1754	SAL_IB1902AA	ST273595		2014	Canada	SAMN18820077	SRS9167325	SRP199206	Thompson	Human	Human	PNCS002021	PRJNA543337
1755	SAL_IB1904AA	ST273597		2014	Canada	SAMN18820065	SRS9167323	SRP199206	Thompson	Human	Human	PNCS002104	PRJNA543337
1756	SAL_IB1906AA	ST273596		2014	Canada	SAMN18820078	SRS9167321	SRP199206	Thompson	Human	Human	PNCS002112	PRJNA543337
1757	SAL_IB1907AA	ST273598		2014	Canada	SAMN18820085	SRS9167320	SRP199206	Thompson	Human	Human	PNCS002026	PRJNA543337
1758	SAL_IB1908AA	ST273599		2014	Canada	SAMN18820079	SRS9167319	SRP199206	Thompson	Human	Human	PNCS002111	PRJNA543337
1759	SAL_IB1909AA	ST273602		2014	Canada	SAMN18820075	SRS9167318	SRP199206	Thompson	Human	Human	PNCS002020	PRJNA543337
1760	SAL_IB1910AA	ST273600		2014	Canada	SAMN18820059	SRS9167316	SRP199206	Thompson	Human	Human	PNCS002136	PRJNA543337
1761	SAL_IB1911AA	ST273601		2014	Canada	SAMN18820076	SRS9167317	SRP199206	Thompson	Human	Human	PNCS002023	PRJNA543337
1762	SAL_IB1912AA	ST273592		2014	Canada	SAMN18820071	SRS9167315	SRP199206	Thompson	Human	Human	PNCS002014	PRJNA543337
1763	SAL_IB1913AA	ST273603		2014	Canada	SAMN18820083	SRS9167314	SRP199206	Thompson	Human	Human	PNCS002028	PRJNA543337
1764	SAL_IB1914AA	ST273597		2014	Canada	SAMN18820057	SRS9167313	SRP199206	Thompson	Human	Human	PNCS001970	PRJNA543337
1765	SAL_IB1915AA	ST273604		2014	Canada	SAMN18820058	SRS9167312	SRP199206	Thompson	Human	Human	PNCS002103	PRJNA543337
1766	SAL_IB1916AA	ST273591		2014	Canada	SAMN18820069	SRS9167311	SRP199206	Thompson	Human	Human	PNCS002085	PRJNA543337
1767	SAL_IB1917AA	ST273606		2014	Canada	SAMN18820084	SRS9167310	SRP199206	Thompson	Human	Human	PNCS002027	PRJNA543337
1768	SAL_IB1918AA	ST273605		2014	Canada	SAMN18820067	SRS9167309	SRP199206	Thompson	Human	Human	PNCS002007	PRJNA543337
1769	SAL_IB1919AA	ST273591		2014	Canada	SAMN18820060	SRS9167308	SRP199206	Thompson	Human	Human	PNCS001987	PRJNA543337
1770	SAL_IB1920AA	ST273607		2014	Canada	SAMN18820056	SRS9167306	SRP199206	Thompson	Human	Human	PNCS001894	PRJNA543337
1771	SAL_IB1921AA	ST250738		2014	Canada	SAMN18820063	SRS9167304	SRP199206	Thompson	Human	Human	PNCS001991	PRJNA543337
1772	SAL_IB1922AA	ST250738		2014	Canada	SAMN18820068	SRS9167303	SRP199206	Thompson	Human	Human	PNCS002010	PRJNA543337
1773	SAL_IB1926AA	ST273609		2014	Canada	SAMN18820592	SRS9167120	SRP199206	Thompson	Human	Human	PNCS002048	PRJNA543337
1774	SAL_IB1927AA	ST273611		2014	Canada	SAMN18820578	SRS9167121	SRP199206	Thompson	Human	Human	PNCS002037	PRJNA543337
1775	SAL_IB1928AA	ST273612		2014	Canada	SAMN18820597	SRS9167119	SRP199206	Thompson	Human	Human	PNCS002054	PRJNA543337
1776	SAL_IB1929AA	ST273613		2014	Canada	SAMN18820584	SRS9167118	SRP199206	Thompson	Human	Human	PNCS001901	PRJNA543337
1777	SAL_IB1930AA	ST273614		2014	Canada	SAMN18820594	SRS9167117	SRP199206	Thompson	Human	Human	PNCS002049	PRJNA543337
1778	SAL_IB1931AA	ST273615		2014	Canada	SAMN18820579	SRS9167116	SRP199206	Thompson	Human	Human	PNCS002039	PRJNA543337
1779	SAL_IB1932AA	ST273616		2014	Canada	SAMN18820599	SRS9167115	SRP199206	Thompson	Human	Human	PNCS002051	PRJNA543337
1780	SAL_IB1933AA	ST273617		2014	Canada	SAMN18820596	SRS9167114	SRP199206	Thompson	Human	Human	PNCS002091	PRJNA543337
1781	SAL_IB1934AA	ST250738		2014	Canada	SAMN18820598	SRS9167113	SRP199206	Thompson	Human	Human	PNCS002050	PRJNA543337
1782	SAL_IB1935AA	ST273593		2014	Canada	SAMN18820580	SRS9167112	SRP199206	Thompson	Human	Human	PNCS002040	PRJNA543337
1783	SAL_IB1936AA	ST273596		2014	Canada	SAMN18820587	SRS9167111	SRP199206	Thompson	Human	Human	PNCS002116	PRJNA543337
1784	SAL_IB1937AA	ST273618		2014	Canada	SAMN18820582	SRS9167110	SRP199206	Thompson	Human	Human	PNCS002043	PRJNA543337
1785	SAL_IB1938AA	ST273596		2014	Canada	SAMN18820586	SRS9167109	SRP199206	Thompson	Human	Human	PNCS002115	PRJNA543337
1786	SAL_IB1939AA	ST273619		2014	Canada	SAMN18820574	SRS9167107	SRP199206	Thompson	Human	Human	PNCS002033	PRJNA543337
1787	SAL_IB1940AA	ST273620		2014	Canada	SAMN18820577	SRS9167108	SRP199206	Thompson	Human	Human	PNCS002114	PRJNA543337
1788	SAL_IB1941AA	ST273621		2014	Canada	SAMN18820600	SRS9167106	SRP199206	Thompson	Human	Human	PNCS002053	PRJNA543337
1789	SAL_IB1942AA	ST273622		2014	Canada	SAMN18820585	SRS9167105	SRP199206	Thompson	Human	Human	PNCS002044	PRJNA543337
1790	SAL_IB1943AA	ST273596		2014	Canada	SAMN18820591	SRS9167104	SRP199206	Thompson	Human	Human	PNCS002118	PRJNA543337
1791	SAL_IB1944AA	ST273623		2014	Canada	SAMN18820590	SRS9167103	SRP199206	Thompson	Human	Human	PNCS002087	PRJNA543337
1792	SAL_IB1945AA	ST273624		2014	Canada	SAMN18820576	SRS9167102	SRP199206	Thompson	Human	Human	PNCS002036	PRJNA543337
1793	SAL_IB1946AA	ST273625		2014	Canada	SAMN18820572	SRS9167101	SRP199206	Thompson	Human	Human	PNCS002030	PRJNA543337
1794	SAL_IB1947AA	ST273626		2014	Canada	SAMN18820588	SRS9167100	SRP199206	Thompson	Human	Human	PNCS002045	PRJNA543337
1795	SAL_IB1948AA	ST273627		2014	Canada	SAMN18820573	SRS9167099	SRP199206	Thompson	Human	Human	PNCS002031	PRJNA543337
1796	SAL_IB1949AA	ST273596		2014	Canada	SAMN18820581	SRS9167098	SRP199206	Thompson	Human	Human	PNCS002041	PRJNA543337
1797	SAL_IB1950AA	ST273628		2014	Canada	SAMN18820583	SRS9167097	SRP199206	Thompson	Human	Human	PNCS002042	PRJNA543337
1798	SAL_IB1951AA	ST273596		2014	Canada	SAMN18820589	SRS9167096	SRP199206	Thompson	Human	Human	PNCS002046	PRJNA543337
1799	SAL_IB1952AA	ST273596		2014	Canada	SAMN18820593	SRS9167095	SRP199206	Thompson	Human	Human	PNCS002121	PRJNA543337
1800	SAL_IB1954AA	ST7878		2014	Canada	SAMN18820595	SRS9167093	SRP199206	Thompson	Human	Human	PNCS001902	PRJNA543337
1801	SAL_IB1955AA	ST273629		2014	Canada	SAMN18820601	SRS9167092	SRP199206	Thompson	Human	Human	PNCS002056	PRJNA543337
1802	SAL_IB2292AA	ST273864	Pennsylvania	2020	United States	SAMN19656327	SRS9177575	SRP115297	Thompson	Livestock	Ovine/Goat (Caprinae)	SAL-20-VL-OH-PA-Ag-0008	PRJNA316452
1803	SAL_IB2299AA	ST273871	Pennsylvania	2020	United States	SAMN19656308	SRS9177566	SRP115297	Thompson	Livestock	Bovine	SAL-20-VL-OH-PA-Ag-0001	PRJNA316452
1804	SAL_IB2376AA	ST273891		2014	Canada	SAMN18820607	SRS9185544	SRP199206	Thompson	Human	Human	PNCS002126	PRJNA543337
1805	SAL_IB2377AA	ST273892		2014	Canada	SAMN18820612	SRS9185545	SRP199206	Thompson	Human	Human	PNCS002063	PRJNA543337
1806	SAL_IB2378AA	ST7878		2014	Canada	SAMN18820608	SRS9185543	SRP199206	Thompson	Human	Human	PNCS002127	PRJNA543337
1807	SAL_IB2379AA	ST273593		2014	Canada	SAMN18820617	SRS9185542	SRP199206	Thompson	Human	Human	PNCS002038	PRJNA543337
1808	SAL_IB2380AA	ST273893		2014	Canada	SAMN18820605	SRS9185541	SRP199206	Thompson	Human	Human	PNCS002124	PRJNA543337
1809	SAL_IB2381AA	ST273894		2014	Canada	SAMN18820604	SRS9185540	SRP199206	Thompson	Human	Human	PNCS002059	PRJNA543337
1810	SAL_IB2382AA	ST273895		2014	Canada	SAMN18906169	SRS9185538	SRP199206	Thompson	Human	Human	PNCS002151	PRJNA543337
1811	SAL_IB2736AA	ST274183		2021	United States	SAMN19712815	SRS9216259	SRP040281	Thompson			PNUSAS206800	PRJNA230403
1812	SAL_IB2765AA	ST7878		2011	Canada	SAMN18975822	SRS9221497	SRP199206	Thompson	Human	Human	PNCS001426	PRJNA543337
1813	SAL_IB2824AA	ST274228		2011	Canada	SAMN18975817	SRS9219774	SRP199206	Thompson	Human	Human	PNCS001421	PRJNA543337
1814	SAL_IB2965AA	ST274488		2012	Canada	SAMN18975875	SRS9229487	SRP199206	Thompson	Human	Human	PNCS001590	PRJNA543337
1815	SAL_IB2968AA	ST54226		2013	Canada	SAMN18975896	SRS9229484	SRP199206	Thompson	Human	Human	PNCS001852	PRJNA543337
1816	SAL_IB2986AA	ST274493		2012	Canada	SAMN18975879	SRS9229466	SRP199206	Thompson	Human	Human	PNCS001660	PRJNA543337
1817	SAL_IB3023AA	ST274421		2012	Canada	SAMN18975851	SRS9226950	SRP199206	Thompson	Human	Human	PNCS001528	PRJNA543337
1818	SAL_IB3132AA	ST54377		2013	Canada	SAMN18975916	SRS9237316	SRP199206	Thompson	Human	Human	PNCS001781	PRJNA543337
1819	SAL_IB3139AA	ST7878		2013	Canada	SAMN18975903	SRS9237309	SRP199206	Thompson	Human	Human	PNCS001748	PRJNA543337
1820	SAL_IB3510AA	ST274837		2021	United States	SAMN19813190	SRS9252185	SRP040281	Thompson			PNUSAS207881	PRJNA230403
1821	SAL_IB3572AA	ST274870		2017	Canada	SAMN18051632	SRS9255084	SRP199206	Thompson	Human	Human	PNCS003078	PRJNA543337
1822	SAL_IB3598AA	ST274931		2017	Canada	SAMN18051620	SRS9254359	SRP199206	Thompson	Human	Human	PNCS003066	PRJNA543337
1823	SAL_IB3899AA	ST275217	Maryland	2018	United States	SAMN19856619	SRS9273371	SRP018785	Thompson	Environment	Water/River	10400-MD03-100118	PRJNA186035
1824	SAL_IB6040AA	ST272559		2014	Canada	SAMN17949822	SRS9407573	SRP199206	Thompson	Human	Human	PNCS002088	PRJNA543337
1825	SAL_IB6041AA	ST7878		2014	Canada	SAMN18211014	SRS9407572	SRP199206	Thompson	Environment	Plant	PNCS002129	PRJNA543337
1826	SAL_IB6042AA	ST276844		2014	Canada	SAMN17949821	SRS9407571	SRP199206	Thompson	Human	Human	PNCS002122	PRJNA543337
1827	SAL_IB6272AA	ST277187		2021	United States	SAMN20104133	SRS9417393	SRP040281	Thompson			PNUSAS210824	PRJNA230403
1828	SAL_IB6280AA	ST277194		2021	United States	SAMN20104170	SRS9417372	SRP040281	Thompson			PNUSAS210820	PRJNA230403
1829	SAL_IB7127AA	ST277771		2021	United States	SAMN20189109	SRS9466122	SRP040281	Thompson			PNUSAS211861	PRJNA230403
1830	SAL_IB7147AA	ST277827		2021	United States	SAMN20189082	SRS9466079	SRP040281	Thompson			PNUSAS211585	PRJNA230403
1831	SAL_IB7585AA	ST278190		2021	United Kingdom	SAMN20286078	SRS9525483	SRP042645	Thompson	Human	Human	1264003	PRJNA248792
1832	SAL_IB7591AA	ST278214		2021	United Kingdom	SAMN20286065	SRS9525471	SRP042645	Thompson	Human	Human	1263992	PRJNA248792
1833	SAL_IB7902AA	ST278517		2021	United States	SAMN20308109	SRS9540042	SRP040281	Thompson			PNUSAS213678	PRJNA230403
1834	SAL_IB7997AA	ST278548		2021	United States	SAMN20326327	SRS9543014	SRP040281	Thompson			PNUSAS213938	PRJNA230403
1835	SAL_IB8046AA	ST278591		2021	United States	SAMN20326313	SRS9543019	SRP040281	Thompson			PNUSAS213933	PRJNA230403
1836	SAL_IB8049AA	ST278594		2021	United States	SAMN20322121	SRS9541627	SRP040281	Thompson			PNUSAS213827	PRJNA230403
1837	SAL_IB8353AA	ST278878		2021	United States	SAMN20357293	SRS9566280	SRP040281	Thompson			PNUSAS214610	PRJNA230403
1838	SAL_IB8649AA	ST279190		2021	United States	SAMN20429445	SRS9602331	SRP040281	Thompson			PNUSAS215722	PRJNA230403
1839	SAL_IB9930AA	ST280762		2021	United States	SAMN20527621	SRS9672667	SRP040281	Thompson			PNUSAS217575	PRJNA230403
1840	SAL_JB0042AA	ST280234		2021	United States	SAMN20522930	SRS9666919	SRP040281	Thompson			PNUSAS217372	PRJNA230403
1841	SAL_JB0783AA	ST280804		2021	United States	SAMN20551618	SRS9677532	SRP040281	Thompson			PNUSAS217650	PRJNA230403
1842	SAL_JB0791AA	ST280805		2021	United States	SAMN20549847	SRS9673005	SRP040281	Thompson			PNUSAS217405	PRJNA230403
1843	SAL_JB1586AA	ST281801		2021	United States	SAMN21037809	SRS9974323	SRP040281	Thompson			PNUSAS223915	PRJNA230403
1844	SAL_JB1831AA	ST281487		2021	United States	SAMN20961029	SRS9907562	SRP040281	Thompson			PNUSAS222843	PRJNA230403
1845	SAL_JB1835AA	ST281865		2021	United States	SAMN20961028	SRS9907558	SRP040281	Thompson			PNUSAS222844	PRJNA230403
1846	SAL_JB1986AA	ST281910		2021	United States	SAMN21156467	SRS9981264	SRP040281	Thompson			PNUSAS224356	PRJNA230403
1847	SAL_JB2283AA	ST282209	Pennsylvania	2020	United States	SAMN21215531	SRS10014116	SRP090352	Thompson	Livestock	Bovine	SAL-20-VL-NY-UP-NBC-0035	PRJNA324570
1848	SAL_JB2312AA	ST282233		2021	United States	SAMN21215279	SRS10014030	SRP040281	Thompson			PNUSAS225220	PRJNA230403
1849	SAL_JB2919AA	ST282774	Guangzhou	2017	China				Thompson		Food	Salmonella infantis
1850	SAL_JB3028AA	ST282846		2021	United States	SAMN21367307	SRS10100952	SRP040281	Thompson			PNUSAS226349	PRJNA230403
1851	SAL_JB3496AA	ST283318		2021	United States	SAMN21370337	SRS10104564	SRP040281	Thompson			PNUSAS226549	PRJNA230403
1852	SAL_JB4567AA	ST284118		2021	United States	SAMN21450440	SRS10179500	SRP040281	Thompson			PNUSAS228086	PRJNA230403
1853	SAL_JB5961AA	ST285391		2021	United States	SAMN21882929	SRS10356959	SRP040281	Thompson			PNUSAS232105	PRJNA230403
1854	SAL_JB6020AA	ST285445		2021	United States	SAMN21879969	SRS10353602	SRP040281	Thompson			PNUSAS231978	PRJNA230403
1855	SAL_JB6303AA	ST286969		2021	United States	SAMN20880133	SRS9849028	SRP040281	Thompson			PNUSAS221965	PRJNA230403
1856	SAL_JB6468AA	ST286415		2021	United States	SAMN20839354	SRS9811642	SRP040281	Thompson			PNUSAS221199	PRJNA230403
1857	SAL_JB6470AA	ST286419		2021	United States	SAMN20839351	SRS9811641	SRP040281	Thompson			PNUSAS221202	PRJNA230403
1858	SAL_JB6471AA	ST286418		2021	United States	SAMN20839350	SRS9811646	SRP040281	Thompson			PNUSAS221203	PRJNA230403
1859	SAL_JB6472AA	ST286415		2021	United States	SAMN20839347	SRS9811639	SRP040281	Thompson			PNUSAS221206	PRJNA230403
1860	SAL_JB6474AA	ST286422		2021	United States	SAMN20839346	SRS9811637	SRP040281	Thompson			PNUSAS221207	PRJNA230403
1861	SAL_JB6489AA	ST286435		2021	United States	SAMN20839114	SRS9811415	SRP040281	Thompson			PNUSAS221197	PRJNA230403
1862	SAL_JB6614AA	ST286234		2021	United States	SAMN20811273	SRS9790894	SRP040281	Thompson			PNUSAS220752	PRJNA230403
1863	SAL_JB6622AA	ST286239		2021	United States	SAMN20811270	SRS9790872	SRP040281	Thompson			PNUSAS220753	PRJNA230403
1864	SAL_JB6799AA	ST286131		2021	United States	SAMN20742912	SRS9760786	SRP040281	Thompson			PNUSAS219942	PRJNA230403
1865	SAL_JB6967AA	ST285994		2021	United States	SAMN20704199	SRS9745824	SRP040281	Thompson			PNUSAS219633	PRJNA230403
1866	SAL_JB7030AA	ST286033		2021	United States	SAMN20695629	SRS9737543	SRP040281	Thompson			PNUSAS219119	PRJNA230403
1867	SAL_JB8739AA	ST287536		2021	United States	SAMN22081187	SRS10460549	SRP040281	Thompson			PNUSAS234204	PRJNA230403
1868	SAL_JB8742AA	ST287545		2021	United States	SAMN22074693	SRS10460505	SRP040281	Thompson			PNUSAS231740	PRJNA230403
